# Supplementary material for: The association between serum HDL levels and infertility among American women aged 20–44 years: A retrospective cross-sectional study of NHANES, 2013–2020
Source: PLoS One. 2024 Oct 7;19(10):e0311618. doi: 10.1371/journal.pone.0311618 (PMC11458023; doi:10.1371/journal.pone.0311618)
Supplement: S1 File — (XLSX) [file pone.0311618.s001.xlsx]

## Sheet: Raw date
Gender	Age	Race	BMI(Body Mass Index)	Education level	RIP(Ratio of family income to poverty)	Alcohol drinking	Smoking	ALP(IU/L)	AST(U/L)	ALT(U/L)	Total Calcium (mmol/L)	Cholesterol (mmol/L)	CPK(IU/L)	GGT(IU/L)	LDH(IU/L)	Albumin(g/dL)	Creatinine(umol/L)	Globulin (g/dL)	Triglycerides(mmol/L)	Total Protein (g/dL)	HDL(mmol/L)	Pelvic infection	Female hormones taken	Regular periods	Had a hysterectomy?	Had both ovaries removed?	Marital status	Infertility	Ever been pregnant
2	29	6	37.8	5	5	2	2	74	14	15	2.2	5.146	109	8	164	3.8	55.69	3	0.971	6.8	1.45	2	2	1	2	2	3	2	2
2	44	1	39.1	2	NA	3	2	77	15	16	2.2	5.56	74	19	153	3.5	68.95	3.8	1.411	7.3	1.55	2	2	1	2	2	1	2	1
2	42	6	31.3	5	NA	3	2	117	25	11	2.325	5.922	68	37	151	3.9	64.53	3	1.49	6.9	1.32	2	2	1	2	2	1	1	1
2	30	6	23.2	4	NA	2	2	56	14	17	2.425	5.508	70	64	121	4.3	53.04	3	0.61	7.3	2.12	2	2	1	2	2	3	2	2
2	30	4	31.8	4	2.16	1	2	57	20	18	2.225	3.957	199	32	177	4.2	61.88	2.6	1.377	6.8	1.71	2	2	1	2	2	3	2	2
2	28	4	30.1	4	NA	2	1	49	11	9	2.3	5.327	86	11	133	4	68.07	3.1	0.621	7.1	1.84	2	2	1	2	2	3	2	2
2	41	2	26.4	4	5	2	2	61	17	14	2.2	3.595	76	8	112	4.3	55.69	2.5	1.05	6.8	1.63	2	2	2	2	2	1	2	1
2	30	3	27.2	4	1.22	2	2	87	17	8	2.2	5.172	24	21	147	3.4	50.39	2.4	1.039	5.8	1.34	2	2	1	2	2	3	2	1
2	44	4	38.2	5	2.9	2	2	103	10	9	2.35	4.655	113	17	131	3.7	67.18	3.3	3.714	7	0.98	2	2	1	2	2	1	2	1
2	29	4	31.7	4	0.17	2	2	81	17	10	2.275	4.681	104	33	198	3.6	62.76	3.6	1.197	7.2	1.22	2	2	1	2	2	3	2	2
2	37	6	21.5	5	2.38	2	2	55	17	15	2.2	4.81	110	12	126	4.2	61	2.7	1.027	6.9	1.4	2	2	1	2	2	2	1	1
2	23	2	30.7	5	0.91	2	2	51	17	19	2.45	3.879	69	18	161	4.1	58.34	3.4	0.452	7.5	1.53	2	2	1	2	2	1	2	2
2	32	1	24.2	3	0.61	2	2	49	17	17	2.425	5.198	64	15	146	4.3	52.16	3.2	1.016	7.5	1.66	2	2	1	2	2	1	2	1
2	44	4	19.8	5	3.66	2	2	79	24	37	2.35	5.224	129	22	160	4.4	76.91	3.3	0.429	7.7	1.66	2	2	1	2	2	3	2	1
2	20	3	18	4	0.41	2	2	88	22	20	2.275	3.595	86	15	141	4.3	77.79	2.7	0.689	7	1.63	2	2	1	2	2	3	2	2
2	25	3	26.3	4	1.44	2	1	53	10	5	2.25	3.776	62	10	147	3.9	49.5	2.8	1.073	6.7	1.24	2	2	1	2	2	1	2	1
2	25	4	50.9	4	0.29	2	2	67	22	29	2.2	3.31	169	19	167	3.8	45.08	3.3	0.7	7.1	0.83	2	2	1	2	2	3	2	2
2	27	3	26.1	4	5	2	2	55	16	10	2.225	4.991	268	5	126	3.7	58.34	3.1	0.869	6.8	1.91	2	1	1	2	2	1	2	1
2	29	1	30	4	2.38	2	2	66	15	13	2.3	4.163	519	16	171	4.1	73.37	2.6	2.506	6.7	1.16	2	2	1	2	2	1	1	1
2	39	3	38.2	5	5	2	2	70	36	48	2.375	4.344	42	43	134	3.8	47.74	2.7	1.095	6.5	1.63	2	2	1	2	2	1	2	2
2	25	6	26.1	5	4.78	2	2	57	15	12	2.3	4.991	135	13	155	4.1	56.58	3.4	0.858	7.5	1.71	2	2	1	2	2	3	2	2
2	35	4	32.7	4	1.9	2	2	73	13	13	2.275	5.094	83	17	148	3.7	53.92	3.3	0.914	7	1.09	2	2	1	2	2	3	2	1
2	36	6	31.8	3	NA	3	2	102	22	31	2.15	5.431	51	28	163	3.6	49.5	3.8	2.032	7.4	1.42	2	2	1	2	2	1	2	1
2	25	4	42.1	5	4.61	2	2	76	15	18	2.3	3.957	169	25	152	3.9	70.72	3.3	0.847	7.2	1.32	2	2	1	2	2	3	2	2
2	22	6	19.6	4	2.4	2	2	41	15	12	2.3	3.388	76	11	129	4.4	57.46	3.1	0.406	7.5	1.5	2	2	1	2	2	1	2	2
2	32	4	43.6	4	0.9	2	2	46	14	16	2.425	4.163	155	25	151	3.9	61	3.5	1.253	7.4	1.32	2	2	1	2	2	1	2	1
2	28	7	35.6	4	0.66	2	1	113	22	29	2.3	4.448	143	96	96	3.8	56.58	3.4	0.79	7.2	1.5	2	2	1	2	2	3	2	1
2	42	3	27.2	4	1.06	2	1	81	10	6	2.325	4.784	50	10	143	3.8	95.47	3.2	1.75	7	1.09	2	2	1	2	2	1	2	1
2	39	4	23.4	2	2.22	1	1	53	13	9	2.175	3.905	35	57	149	3.7	52.16	3.5	1.942	7.2	1.73	2	2	1	2	2	1	1	1
2	43	2	30.8	1	NA	2	2	66	15	10	2.2	4.965	73	12	109	4	60.11	3	0.79	7	1.09	2	2	2	2	2	3	2	1
2	32	4	22.2	3	1.18	3	2	79	20	20	2.375	4.991	165	69	154	4.1	71.6	3.1	0.429	7.2	2.3	2	2	2	2	2	3	2	2
2	39	2	43	2	0.7	2	2	71	18	20	2.3	6.956	138	33	169	3.8	57.46	3.3	2.224	7.1	1.47	2	2	1	2	2	2	2	1
2	42	3	28.3	4	NA	2	2	76	18	8	2.225	6.698	79	15	160	3.8	59.23	2.9	1.852	6.7	1.47	2	2	1	2	2	1	2	1
2	33	3	26.2	4	5	2	2	69	17	13	2.3	4.655	34	8	148	4.2	38.01	2.7	1.456	6.9	1.09	2	1	1	2	2	1	2	1
2	42	3	37	2	2.66	2	1	76	14	21	2.35	5.172	125	20	134	4.1	68.07	2.6	1.524	6.7	0.93	2	2	1	2	2	1	2	1
2	32	3	19	4	1	2	2	83	15	9	2.3	5.172	95	13	138	4.3	87.52	2.8	0.7	7.1	2.04	2	2	1	2	2	3	2	2
2	37	3	21.3	4	3.21	3	2	69	15	11	2.25	5.456	102	10	140	4.3	82.21	2.7	0.881	7	2.07	2	1	2	2	2	1	2	1
2	26	6	30.6	4	2.86	2	2	66	14	9	2.25	3.31	125	15	114	3.6	61	3.2	0.869	6.8	1.45	2	2	1	2	2	1	2	1
2	25	1	30.5	4	1	2	2	67	15	14	2.675	5.689	131	19	144	4.5	54.81	3.3	4.335	7.8	1.01	2	2	1	2	2	1	2	1
2	35	1	26.9	4	1.7	2	2	89	15	18	2.35	5.12	66	26	120	4.3	50.39	3.3	1.389	7.6	1.24	2	2	1	2	2	3	2	1
2	42	2	29.2	5	2.65	2	2	82	17	21	2.1	4.112	82	67	117	3.7	54.81	2.7	2.077	6.4	1.29	2	2	1	2	2	1	1	1
2	25	4	33.1	2	0.26	2	1	93	21	23	2.375	3.724	180	23	166	4.3	59.23	3.2	0.858	7.5	1.22	1	2	1	2	2	3	2	1
2	42	3	31	3	NA	1	1	58	17	12	2.325	4.448	96	15	168	3.8	52.16	2.7	0.508	6.5	1.71	2	2	1	2	2	3	2	1
2	34	3	59.1	1	0.89	2	2	62	18	17	2.225	4.422	113	30	178	3.8	81.33	3.1	1.355	6.9	1.14	2	2	1	2	2	2	2	1
2	29	4	39	4	0.61	2	2	80	14	8	2.375	3.801	175	12	118	3.8	66.3	3.9	0.835	7.7	1.27	2	2	1	2	2	3	1	1
2	21	2	24.3	3	0.41	3	2	67	13	10	2.25	4.603	93	11	163	4	63.65	3.1	0.734	7.1	1.4	2	2	1	2	2	3	2	2
2	32	3	44.7	5	5	2	2	94	16	17	2.375	4.758	83	18	156	4.4	73.37	3.1	0.802	7.5	1.63	2	2	1	2	2	1	2	1
2	43	4	51.3	3	2.92	2	2	82	11	7	2.2	4.319	64	15	137	3.2	63.65	3.9	0.858	7.1	1.53	1	2	1	2	2	1	2	1
2	25	4	47.5	3	2.56	2	1	74	12	14	2.575	3.051	68	11	124	3.9	61.88	3.1	0.937	7	0.96	2	2	1	2	2	3	2	2
2	20	3	22.1	4	5	3	2	123	17	10	2.35	3.698	77	14	117	4	65.42	2.9	0.655	6.9	1.5	2	2	1	2	2	3	2	2
2	36	6	19.4	5	5	2	2	42	19	6	2.3	6	133	27	156	4	64.53	3.3	0.824	7.3	2.46	2	2	1	2	2	1	2	1
2	29	1	34.6	3	0.93	2	1	57	13	10	2.275	6.129	71	14	127	4.1	54.81	2.8	2.382	6.9	1.09	2	2	1	2	2	1	2	1
2	25	4	24	4	4.65	1	2	63	16	17	2.4	3.595	126	30	128	4.4	55.69	2.8	0.519	7.2	0.96	2	2	1	2	2	3	2	1
2	41	2	35.9	4	NA	2	1	91	16	12	2.275	5.379	89	9	147	3.8	54.81	3.1	1.513	6.9	1.4	2	2	1	2	2	1	2	1
2	33	4	41.8	2	0.36	1	1	83	17	15	2.35	6.672	170	17	134	3.7	46.85	4.1	1.513	7.8	1.22	2	2	1	2	2	3	2	1
2	28	3	31.7	4	4.05	2	2	46	21	25	2.275	4.422	103	10	122	4.1	54.81	3.1	1.49	7.2	1.47	2	2	1	2	2	1	1	1
2	20	4	30.3	3	1.16	2	2	67	16	11	2.325	2.741	160	18	149	4.1	60.11	3.5	0.406	7.6	1.58	2	2	1	2	2	3	2	2
2	32	1	44.9	4	1.82	2	2	81	14	14	2.3	3.724	109	14	170	4.1	53.92	2.8	0.914	6.9	1.45	2	2	1	2	2	2	2	2
2	42	3	24.7	3	0.51	1	1	77	13	8	2.275	4.267	89	12	158	4.3	57.46	2.8	0.982	7.1	1.06	2	2	1	2	2	2	2	1
2	40	4	30.6	4	1.14	2	2	122	10	9	2.225	4.215	169	4	153	3.6	76.02	3.6	1.197	7.2	1.09	2	2	1	2	2	1	2	1
2	35	4	22.4	1	0.65	3	2	69	15	13	2.4	3.879	241	16	148	4.6	53.92	3.5	0.666	8.1	1.4	2	2	2	2	2	1	2	1
2	34	2	26.2	5	2.59	2	1	72	14	11	2.45	4.344	240	23	134	4.4	78.68	2.8	1.208	7.2	1.71	2	2	1	2	2	3	2	1
2	37	2	23.5	1	NA	3	2	92	15	10	2.225	3.957	65	10	154	4.1	39.78	3.4	0.531	7.5	1.4	2	2	1	2	2	1	2	1
2	43	3	21.9	5	2.32	2	2	34	11	8	2.225	4.474	62	9	123	4	62.76	2.7	0.689	6.7	1.78	2	2	1	2	2	1	2	1
2	39	4	27.4	5	5	2	2	55	12	11	2.3	4.991	95	12	130	4	83.1	3.3	0.971	7.3	1.14	2	2	1	2	2	1	2	1
2	30	7	21.7	4	3.18	2	2	71	18	12	2.325	5.819	239	15	140	4.4	68.95	3.4	0.914	7.8	1.84	2	2	1	2	2	1	1	2
2	31	6	27.1	5	4.19	3	2	81	13	13	2.225	3.672	75	24	112	4	49.5	3.1	1.253	7.1	0.91	2	2	1	2	2	1	2	1
2	20	6	22.1	4	5	2	2	51	15	10	2.35	3.957	133	23	152	4.2	63.65	3.6	0.96	7.8	1.5	2	2	1	2	2	3	2	2
2	29	4	19.7	5	0.73	2	2	48	15	11	2.25	3.491	103	20	108	3.9	67.18	3.2	0.587	7.1	1.24	2	2	1	2	2	3	2	1
2	20	3	17.2	3	1.99	2	2	90	18	11	2.375	4.293	92	8	155	4.1	74.26	3.1	0.971	7.2	1.71	2	2	1	2	2	3	2	2
2	22	3	24.8	3	2.79	2	1	55	15	13	2.3	4.836	87	14	127	3.8	83.98	3.3	1.513	7.1	1.24	2	2	1	2	2	1	2	2
2	23	2	19.2	3	0.99	2	1	165	36	62	2.35	2.793	57	35	122	3.9	59.23	3.8	0.756	7.7	1.14	2	2	1	2	2	1	2	1
2	27	4	21.3	3	1.09	2	2	58	17	8	2.25	3.75	108	44	135	4.1	60.11	3.1	0.598	7.2	1.71	2	2	1	2	2	3	2	1
2	27	3	53.7	3	1.44	2	1	55	13	15	2.175	4.551	61	12	152	3.5	61.88	3.2	2.552	6.7	0.91	2	2	1	2	2	3	1	2
2	44	7	53.2	4	3.49	2	1	85	24	32	2.25	6.336	47	107	170	3.3	47.74	3.1	6.424	6.4	1.19	2	2	1	2	2	1	2	1
2	40	4	25.8	4	3.25	2	2	71	14	11	2.275	4.034	30	15	104	4.1	49.5	3.2	0.531	7.3	1.29	2	2	1	2	2	1	2	1
2	41	3	40.2	3	1.67	2	1	68	18	18	2.35	3.62	79	21	138	4.1	91.94	3	1.818	7.1	1.06	2	1	1	2	2	1	2	1
2	30	4	19.9	2	0.02	2	2	46	12	12	2.325	4.189	63	11	97	4.4	62.76	2.9	1.31	7.3	1.53	2	2	1	2	2	3	2	1
2	25	4	21.4	4	2.06	2	2	55	18	13	2.2	3.801	156	19	146	3.7	83.1	3.3	0.508	7	1.97	1	1	1	2	2	1	2	2
2	36	6	28.6	5	5	3	2	73	17	21	2.225	4.267	89	19	142	4	60.11	2.8	2.732	6.8	1.4	2	2	1	2	2	1	2	1
2	44	3	27	4	4.62	2	2	50	11	10	2.325	4.758	86	8	141	4	74.26	2.7	1.716	6.7	1.81	2	2	1	2	2	1	2	1
2	35	3	31.7	4	3.11	2	1	81	14	14	2.425	4.629	162	24	156	4.4	60.11	2.9	1.061	7.3	1.45	2	2	1	2	2	1	2	1
2	28	3	43.3	5	4.45	2	1	84	21	41	2.225	5.586	55	64	179	3.9	58.34	2.8	2.089	6.7	1.01	2	2	1	2	2	3	2	2
2	29	4	40.5	4	1.01	2	2	56	13	10	2.275	4.215	166	24	150	3.6	63.65	2.9	0.61	6.5	1.42	2	2	1	2	2	3	2	1
2	22	4	21.3	3	0.47	2	2	64	28	32	2.3	4.163	324	12	140	4.4	68.95	2.8	0.497	7.2	2.25	2	2	1	2	2	3	2	1
2	38	3	32.9	4	3.18	2	2	179	52	45	2.375	5.896	129	161	133	3.7	80.44	3.7	2.54	7.4	1.4	2	1	2	2	2	1	2	1
2	27	4	31.9	4	0.85	2	1	71	15	11	2.2	4.758	127	12	140	3.4	68.95	3.1	0.745	6.5	1.42	2	2	1	2	2	3	2	1
2	43	3	21.2	5	1.81	3	2	45	18	19	2.3	4.836	68	16	146	4.2	67.18	2.7	0.914	6.9	1.78	2	2	1	2	2	1	2	1
2	25	7	25.2	4	2.15	1	1	69	16	22	2.425	6.439	77	37	126	4.5	62.76	3	1.558	7.5	1.37	1	2	1	2	2	1	1	1
2	32	4	20.8	4	1.82	2	2	43	19	11	2.225	3.931	65	17	112	4	54.81	6	0.711	10	0.96	2	2	1	2	2	2	2	1
2	28	2	23.5	4	3.27	1	1	59	16	14	2.25	3.362	57	12	128	3.8	53.04	3.7	0.44	7.5	1.55	2	2	1	2	2	1	2	1
2	34	1	36.2	3	0.77	2	1	111	13	13	2.1	4.784	122	20	162	3.7	60.11	3.3	1.535	7	1.01	2	2	1	2	2	1	2	1
2	26	4	29.4	4	2.07	2	1	69	14	14	2.4	4.707	120	16	107	4.1	71.6	3	0.824	7.1	1.24	2	2	1	2	2	3	2	2
2	40	4	35.8	3	2.15	2	2	67	14	13	2.3	3.258	76	18	129	3.9	59.23	3.4	0.677	7.3	1.45	2	2	1	2	2	2	2	1
2	31	2	37.4	4	1.99	1	1	92	15	15	2.25	4.784	99	14	152	4	54.81	3	1.039	7	1.09	2	2	1	2	2	1	1	1
2	29	7	23.1	4	1.34	2	2	55	12	9	2.3	5.431	27	20	98	3.6	56.58	3.5	1.434	7.1	1.73	2	2	1	2	2	1	1	1
2	29	4	34.1	4	NA	2	2	102	19	18	2.3	4.396	201	12	217	4.2	74.26	3.5	0.824	7.7	1.42	2	2	2	NA	NA	1	2	1
2	37	4	36.9	4	NA	2	2	69	17	13	2.375	4.267	300	13	159	4.3	55.69	3.9	0.768	8.2	1.91	2	2	1	2	2	3	2	1
2	34	1	32.1	4	2.63	2	2	102	19	23	2.15	3.646	75	27	139	3.8	59.23	3	0.802	6.8	1.24	2	2	1	2	2	1	2	1
2	34	4	31.9	4	1.73	2	2	67	14	7	2.275	4.344	89	8	124	4	84.86	3	0.429	7	1.63	2	2	1	2	2	1	2	1
2	37	1	23.9	4	5	1	1	32	19	12	1.8	3.181	50	32	90	3.1	45.97	1.3	0.813	4.4	2.28	2	1	1	2	2	1	1	2
2	44	1	49.1	4	4.78	3	2	83	13	12	2.175	4.655	63	11	135	3.6	48.62	3	1.264	6.6	1.22	2	2	1	2	2	1	2	1
2	20	3	23.4	4	1.68	2	2	42	16	13	2.325	4.732	68	10	139	4.1	68.95	3.2	1.061	7.3	1.66	2	2	1	2	2	3	2	2
2	40	7	42.8	3	0.59	2	1	89	12	11	2.35	4.603	61	16	167	3.6	74.26	3.7	1.118	7.3	1.37	2	2	1	2	2	3	2	1
2	33	1	26.2	2	0.85	2	2	48	12	10	2.275	4.396	58	12	106	4.1	53.92	2.4	0.677	6.5	1.55	2	2	1	2	2	1	2	1
2	31	4	51.9	4	2.2	2	2	89	13	10	2.2	4.991	76	19	183	3.3	61.88	3.8	0.914	7.1	1.42	2	2	1	2	2	3	2	1
2	35	4	25.2	4	2.22	2	1	49	13	9	2.325	5.508	101	21	134	3.9	77.79	2.9	1.197	6.8	1.63	2	2	1	2	2	3	2	1
2	35	4	31.7	4	1.3	2	2	42	13	11	2.2	4.681	84	17	113	3.9	68.07	3	0.723	6.9	1.16	2	2	1	2	2	1	2	1
2	31	6	27.4	5	4.93	3	2	91	14	14	2.225	4.681	79	18	128	3.8	39.78	3.4	3.285	7.2	0.91	2	2	1	2	2	1	2	1
2	28	7	33.6	4	0.94	1	1	69	11	12	2.225	3.491	85	15	122	3.9	65.42	3.4	1.298	7.3	0.88	2	2	1	2	2	2	2	1
2	38	2	28.4	2	1.71	2	2	82	15	12	2.35	4.37	74	85	259	4.2	50.39	2.9	3.805	7.1	0.83	2	2	2	2	2	1	1	1
2	31	3	26.6	5	2.88	2	1	58	20	12	2.375	3.776	133	13	156	4.2	68.95	3	0.644	7.2	1.89	2	2	1	2	2	1	2	2
2	33	4	33.1	4	0.8	2	2	56	17	14	2.275	3.672	195	19	140	3.8	70.72	3.2	0.576	7	1.97	2	2	1	2	2	1	2	1
2	22	7	29	4	0.86	2	2	81	25	12	2.175	2.741	230	17	147	3.8	70.72	3.8	0.361	7.6	1.42	2	2	1	2	2	3	2	2
2	39	4	30.7	3	0.74	2	2	66	16	13	2.5	5.069	179	29	167	4.4	77.79	3.7	0.644	8.1	2.15	2	2	1	2	2	3	2	1
2	34	3	33.9	3	1.82	2	1	90	13	17	2.325	5.844	77	18	141	3.8	59.23	3.3	2.1	7.1	0.91	2	2	1	2	2	1	2	1
2	23	4	43.3	4	2.6	2	2	74	12	10	2.375	4.034	129	14	128	3.3	63.65	3.6	0.926	6.9	0.85	2	2	1	2	2	1	1	1
2	39	4	38	2	0.92	2	2	88	15	13	2.3	3.905	139	27	205	3.9	102.54	3.6	1.095	7.5	1.34	2	2	1	2	2	3	2	1
2	39	4	27.3	5	1.59	2	2	51	15	9	2.325	4.732	186	24	157	4.5	68.07	3.3	0.485	7.8	1.63	2	2	1	2	2	1	2	1
2	28	6	24.3	5	3.82	3	2	125	17	11	2.2	4.293	115	13	159	4	66.3	3.4	1.039	7.4	1.66	2	2	1	2	2	2	2	2
2	27	6	20.6	5	5	2	2	107	20	16	2.375	4.629	72	20	119	4.4	56.58	3.3	0.7	7.7	1.71	2	2	1	2	2	3	2	2
2	34	1	33.5	2	1.91	2	1	91	15	11	2.15	4.344	104	11	143	3.5	45.08	3.5	1.987	7	1.19	1	2	1	2	2	1	2	1
2	24	6	22.8	4	5	3	2	61	14	8	2.275	4.913	111	12	141	4.1	63.65	3.3	0.892	7.4	1.5	2	2	1	2	2	1	2	2
2	37	3	29.7	3	5	2	2	57	19	17	2.225	4.5	74	12	138	3.8	63.65	2.5	1.806	6.3	1.42	2	2	1	2	2	1	2	1
2	40	3	38.8	2	0.28	2	2	110	16	18	2.3	4.862	41	40	189	4	53.92	3.3	2.1	7.3	0.8	2	2	1	2	2	1	2	1
2	30	6	20	4	5	2	2	41	22	7	2.3	4.293	146	23	180	4	79.56	2.9	1.039	6.9	3.03	2	2	1	2	2	3	2	2
2	33	3	39	3	5	1	2	87	11	8	2.25	4.577	55	8	149	3.5	75.14	3.6	1.569	7.1	1.24	2	2	1	2	2	1	2	1
2	29	2	42	1	1.37	2	2	80	11	12	2.275	5.069	67	12	105	3.6	44.2	3.6	1.547	7.2	1.45	2	2	1	2	2	1	2	1
2	33	1	35.7	3	1.92	2	2	50	14	28	2.375	4.758	36	26	120	4	41.55	3.2	2.427	7.2	0.59	2	2	1	2	2	1	2	1
2	43	4	41.5	4	3.4	2	1	79	16	14	2.125	5.456	192	16	131	3.2	70.72	3.5	1.818	6.7	0.72	2	2	1	2	2	1	1	1
2	23	4	23.6	4	0.37	2	1	52	13	8	2.425	3.439	97	27	140	4.3	66.3	2.8	0.813	7.1	1.5	2	2	1	2	2	1	2	1
2	34	6	18.7	4	2.15	2	2	68	15	11	2.15	4.086	105	16	136	4	70.72	3.6	0.813	7.6	1.42	2	2	1	2	2	1	2	1
2	40	1	32.7	4	5	2	2	94	13	10	2.2	6.827	56	8	162	3.9	75.14	3.6	1.219	7.5	2.04	2	2	2	NA	NA	1	1	1
2	26	6	22.3	5	4.78	2	2	57	21	16	2.35	6.284	54	12	113	4.2	64.53	3.8	1.208	8	1.68	2	2	1	2	2	1	2	2
2	29	3	22.2	5	3.6	2	2	50	31	8	2.2	5.612	76	4	106	3.9	77.79	2.9	1.231	6.8	2.2	2	2	1	2	2	3	2	2
2	40	3	26.3	4	0.73	2	1	62	17	13	2.3	3.724	78	9	125	4.2	65.42	2.6	0.779	6.8	1.78	2	2	1	2	2	2	2	1
2	24	4	20.3	4	1.18	2	2	61	17	13	2.2	3.181	103	14	165	4.2	53.04	3.1	0.576	7.3	1.14	2	2	1	2	2	3	2	1
2	20	1	32.6	3	3.25	2	2	78	17	19	2.275	3.491	190	12	179	4.1	52.16	2.7	0.519	6.8	1.42	2	2	1	2	2	3	2	2
2	34	4	30.8	5	4.86	2	2	49	17	9	2.25	4.758	162	18	124	3.9	64.53	3.6	0.553	7.5	1.55	2	2	1	2	2	3	2	2
2	37	4	34.6	4	0.77	2	1	69	18	21	2.225	6.051	190	79	175	3.6	68.07	3.1	0.971	6.7	1.11	2	2	2	2	2	3	2	1
2	32	4	25.3	4	0.88	2	2	72	13	12	2.2	5.069	93	16	142	3.9	68.95	3.2	0.7	7.1	1.84	2	1	1	2	2	1	2	1
2	36	1	32.9	2	0.87	2	2	120	13	10	2.25	4.474	73	26	127	4	53.04	3.3	1.242	7.3	1.01	2	2	1	2	2	1	2	1
2	44	6	19.4	5	5	2	2	47	13	9	2.35	5.793	106	10	106	4.4	58.34	3.2	0.824	7.6	1.81	2	2	1	2	2	1	2	1
2	35	1	27.1	3	0.78	2	2	55	14	17	2.375	4.577	95	25	134	4	86.63	2.9	3.534	6.9	1.22	2	2	1	2	2	2	2	1
2	37	4	32.7	2	0	2	1	48	17	19	2.225	4.526	57	9	140	3	51.27	3.6	0.937	6.6	1.6	2	2	1	2	2	3	2	1
2	26	3	18	3	1.6	2	1	43	15	8	2.3	3.801	106	10	132	4.1	50.39	2.3	0.485	6.4	2.2	2	2	1	2	2	1	2	2
2	20	2	19.5	3	0.1	2	2	46	13	9	2.425	3.31	74	10	127	4.5	62.76	2.8	1.005	7.3	0.93	2	2	1	2	2	3	2	2
2	29	3	29.1	2	NA	2	1	96	13	9	2.225	4.991	57	12	137	3.4	52.16	3.2	2.585	6.6	0.96	1	2	1	2	2	3	2	1
2	20	3	18.8	4	0.37	2	2	39	13	10	2.35	4.215	72	9	131	4.2	67.18	3	2.235	7.2	1.42	2	2	1	2	2	1	2	2
2	41	4	26.4	2	1.72	2	2	63	15	11	2.125	4.319	106	10	131	3.7	73.37	3.2	1.874	6.9	0.96	2	2	1	2	2	1	2	1
2	29	3	34.5	4	NA	2	2	80	17	16	2.275	4.396	107	25	146	3.8	61.88	3.1	0.914	6.9	1.71	2	2	1	2	2	3	2	2
2	30	7	21.1	4	NA	2	1	55	19	15	2.175	3.414	92	14	172	3.8	61	3	0.44	6.8	1.4	2	2	1	2	2	1	2	1
2	26	6	25	5	0.08	2	2	63	14	8	2.325	3.853	62	11	123	4.3	66.3	3	0.994	7.3	1.4	2	2	1	2	2	3	2	2
2	29	3	25.2	5	5	2	2	61	12	9	2.225	4.189	124	10	65	4	71.6	2.7	0.756	6.7	1.68	2	2	1	2	2	1	2	2
2	39	3	35.7	4	0.8	2	1	56	14	13	2.25	4.396	61	11	151	4	61	2.9	0.677	6.9	1.14	1	2	1	2	2	1	2	1
2	28	3	21.3	4	3.28	2	1	79	18	12	2.25	4.396	34	9	130	4	60.11	3.2	0.881	7.2	1.66	2	2	1	2	2	1	2	1
2	25	3	31.6	5	4.62	2	2	74	20	16	2.3	5.534	51	13	132	3.2	45.97	3.9	1.242	7.1	2.12	2	2	1	2	2	1	2	1
2	25	7	22.6	4	1.46	2	2	62	18	13	2.375	3.181	86	11	132	4.3	60.11	2.7	0.79	7	1.27	2	2	1	2	2	1	2	1
2	23	3	18.4	5	3.34	2	2	52	15	14	2.35	3.879	55	10	118	4.7	59.23	3.2	0.79	7.9	1.55	2	2	1	2	2	3	2	2
2	44	6	22.3	4	1.67	2	2	71	15	11	2.225	4.396	96	10	158	3.9	45.97	3.4	0.485	7.3	1.66	2	2	1	2	2	1	2	2
2	32	1	41.6	1	NA	3	2	80	27	68	2.2	3.957	80	47	172	3.7	45.97	3	0.892	6.7	1.29	2	2	2	2	2	1	2	1
2	23	4	35	4	1.13	2	2	73	9	7	2.2	4.008	38	17	106	4	60.11	2.9	0.44	6.9	1.37	1	2	1	2	2	3	2	1
2	31	6	21.2	5	NA	3	2	55	16	8	2.325	4.37	103	9	124	4.2	66.3	3.6	0.835	7.8	1.86	2	2	1	2	2	1	2	1
2	22	4	27.9	5	NA	2	2	68	15	8	2.325	5.172	87	10	131	3.9	78.68	3.4	0.61	7.3	1.03	2	2	1	2	2	3	2	2
2	39	4	24.5	5	1.92	2	2	61	15	10	2.3	4.655	119	17	167	3.8	54.81	3.1	0.869	6.9	1.55	2	2	1	2	2	3	2	1
2	32	4	23	3	0.35	2	1	51	21	16	2.275	5.224	133	78	123	3.6	72.49	3.1	1.231	6.7	1.89	2	2	1	2	2	3	1	1
2	31	4	36.8	4	NA	2	1	56	12	9	2.25	4.836	114	17	141	3.9	67.18	3.3	0.666	7.2	1.66	2	2	1	2	2	3	1	1
2	24	3	21	4	3.91	2	2	47	12	9	2.2	3.051	74	8	134	4	50.39	2.5	0.35	6.5	1.32	2	2	1	2	2	1	2	1
2	26	4	27.9	4	4	2	1	44	15	13	2.175	3.905	114	28	168	3.9	59.23	2.9	1.095	6.8	1.66	2	2	1	2	2	1	2	1
2	43	4	29.3	4	2.65	2	2	67	20	11	2.2	3.155	391	14	176	3.5	61	3.5	0.531	7	1.86	2	2	1	2	2	3	2	1
2	31	4	53.2	4	5	2	2	59	15	14	2.175	3.931	238	8	213	3.8	55.69	3.3	0.869	7.1	1.4	2	2	1	2	2	3	2	2
2	26	4	33.1	3	0.64	2	2	48	17	8	2.275	3.879	80	11	120	3.9	79.56	2.8	2.111	6.7	1.27	2	2	1	2	2	3	2	1
2	43	4	23.6	3	NA	2	1	51	10	4	2.225	3.776	121	11	154	3.6	61	3	1.332	6.6	1.37	2	2	1	2	2	1	2	1
2	44	3	19.1	5	3.88	2	2	61	12	8	2.3	5.146	33	17	121	4	83.98	2.4	1.129	6.4	1.99	2	2	1	2	2	1	2	1
2	35	3	26.3	4	NA	1	1	62	67	57	2.425	6.672	1385	53	183	4.5	91.94	3	0.892	7.5	3.34	2	2	1	2	2	1	2	1
2	36	2	28.9	1	1.02	2	2	60	18	15	2.275	4.707	119	49	134	3.5	77.79	3.3	1.75	6.8	0.93	2	2	1	2	2	1	2	1
2	41	2	29.6	4	5	2	2	78	17	14	2.225	5.689	123	11	153	3.7	71.6	3.3	3.297	7	1.45	2	2	1	2	2	1	2	1
2	27	4	22.8	3	1.01	2	1	72	16	6	2.225	4.707	125	37	161	3.7	86.63	3	0.565	6.7	2.56	2	2	1	2	2	3	2	1
2	32	2	22.7	4	5	2	2	43	20	24	2.325	4.474	55	8	144	3.7	41.55	3.3	1.276	7	1.91	2	2	1	2	2	1	2	1
2	36	6	25.1	5	5	2	2	78	20	16	2.15	3.827	175	10	152	3.9	64.53	2.9	0.994	6.8	1.19	2	2	1	2	2	1	2	1
2	31	3	52.1	5	4.14	2	2	90	15	16	2.125	3.982	134	22	172	3.5	64.53	3.4	1.434	6.9	1.16	2	2	1	2	2	1	2	2
2	31	1	24.5	5	4.14	2	2	86	17	16	2.35	4.344	151	10	146	4.5	58.34	2.3	0.587	6.8	1.86	2	2	1	2	2	1	2	2
2	25	4	42.5	4	2.73	2	1	90	14	16	2.275	3.517	100	13	233	3.3	63.65	3.4	0.519	6.7	1.29	2	2	1	2	2	3	2	2
2	22	3	32.5	5	5	2	2	97	23	19	2.35	5.043	144	14	154	4	67.18	3.8	1.987	7.8	1.55	2	2	1	2	2	3	2	2
2	28	6	34.2	5	5	2	2	85	12	13	2.35	6.956	51	17	140	3.8	59.23	3.3	1.773	7.1	1.4	2	2	1	2	2	1	2	2
2	42	3	24.2	4	5	2	1	48	17	19	2.2	4.163	75	10	126	3.8	74.26	2.9	1.027	6.7	1.66	2	2	1	2	2	1	2	1
2	40	4	34.3	4	3.08	1	1	85	17	14	2.175	5.301	63	113	114	3.7	63.65	2.8	2.303	6.5	1.09	2	2	1	2	2	3	2	1
2	35	3	30.6	3	2.41	2	1	98	15	14	2.3	5.456	88	13	142	3.8	61.88	2.8	1.829	6.6	1.4	2	2	2	2	2	1	2	1
2	43	3	32	1	1.22	2	1	106	24	27	2.35	5.017	154	23	190	3.9	61.88	3.6	2.574	7.5	1.16	1	2	2	2	2	1	2	1
2	43	1	42.2	2	NA	2	2	83	17	17	2.35	6.336	169	10	210	3.8	42.43	3.7	0.96	7.5	2.59	2	2	1	2	2	1	2	1
2	34	1	28.3	5	4.73	2	2	58	22	13	2.275	4.965	113	9	160	4	68.95	2.8	0.689	6.8	2.33	2	2	1	2	2	1	2	2
2	34	7	37.4	4	1.73	2	2	78	17	10	2.15	5.431	67	13	194	3.7	63.65	3.5	1.084	7.2	1.09	2	2	1	2	2	1	1	1
2	29	2	39.2	2	0.17	3	2	97	19	19	2.175	4.732	78	20	133	3.5	54.81	3.4	1.434	6.9	1.22	2	2	1	2	2	3	2	1
2	28	4	39.3	5	5	2	2	89	15	13	2.35	4.008	163	24	196	4.1	49.5	3.1	0.835	7.2	1.27	2	2	1	2	2	1	1	2
2	28	3	22.2	5	3.69	2	2	56	19	12	2.3	4.5	168	12	155	4.3	62.76	2.7	0.7	7	1.63	2	2	1	2	2	3	2	2
2	40	3	44.9	3	NA	2	1	86	16	17	2.35	4.939	155	18	142	4.1	66.3	3.5	1.558	7.6	0.91	2	2	2	2	2	1	2	1
2	44	4	20.6	3	2.78	2	2	52	17	11	2.325	4.655	396	20	225	4.4	83.98	3.4	0.644	7.8	1.78	2	2	1	2	2	1	2	1
2	23	3	23.6	5	5	2	2	38	31	15	2.275	4.215	848	9	222	4.2	63.65	3	0.734	7.2	1.42	2	2	1	2	2	3	2	2
2	35	4	34.7	4	1.71	2	2	65	19	19	2.225	3.362	314	15	188	3.7	70.72	3.2	0.519	6.9	1.24	2	2	1	2	2	2	2	1
2	42	1	36.4	3	0.04	1	1	121	22	23	2.175	5.301	119	18	181	3.7	87.52	3.4	2.789	7.1	1.19	2	2	1	2	2	3	2	2
2	32	3	31.7	4	2.79	2	2	63	13	16	2.25	3.672	98	13	170	4.4	69.84	2.2	0.813	6.6	1.01	2	2	1	2	2	1	1	1
2	32	2	30.6	2	0.35	2	2	120	16	13	2.225	4.138	72	15	197	4	59.23	3.5	1.614	7.5	0.83	2	2	2	2	2	2	2	1
2	25	3	35.3	3	1.91	2	2	74	16	18	2.3	4.086	103	17	176	4	68.07	3.3	1.095	7.3	1.34	2	2	1	2	2	1	1	1
2	32	2	39.3	3	0.87	3	2	57	18	16	2.175	4.836	115	27	145	3.8	55.69	3.3	1.445	7.1	1.06	2	2	1	2	2	3	2	1
2	27	6	20.2	5	4.81	2	2	44	15	11	2.25	5.456	143	12	167	3.6	64.53	2.7	1.389	6.3	2.12	2	2	1	2	2	3	2	2
2	30	3	19.1	4	1.89	2	1	55	18	17	2.45	4.577	91	13	122	4.5	61.88	3.2	0.982	7.7	1.16	1	2	1	2	2	1	2	1
2	39	1	28	1	1.01	2	2	92	14	17	2.3	3.931	65	23	155	3.9	57.46	3	0.858	6.9	1.29	2	2	1	2	2	1	2	1
2	29	6	41.6	5	5	2	2	69	13	12	2.325	3.155	55	18	142	4	57.46	3.6	1.344	7.6	1.06	2	2	1	2	2	3	2	2
2	28	7	32.8	5	1.2	2	2	44	11	10	2.35	4.603	63	13	120	4.2	53.92	3	1.705	7.2	1.27	2	2	1	2	2	1	2	2
2	26	3	29	5	4.86	2	2	41	21	14	2.35	4.293	232	7	142	4.3	49.5	2.8	0.768	7.1	1.63	2	1	1	2	2	1	2	2
2	37	6	28.7	5	4.58	2	2	96	14	23	2.325	4.707	43	16	145	3.6	70.72	4	1.626	7.6	0.93	2	2	1	2	2	1	2	1
2	33	1	37.1	3	0.58	2	2	67	22	27	2.3	3.517	91	22	185	3.9	52.16	3.4	0.61	7.3	1.29	2	2	1	2	2	3	2	2
2	40	3	44.2	4	1.49	2	1	77	16	27	2.35	4.888	96	78	226	3.8	81.33	3.2	1.671	7	1.53	2	2	1	2	2	1	2	1
2	34	4	32.9	3	NA	2	2	102	16	17	2.25	5.094	114	12	145	4.1	81.33	3.6	0.971	7.7	1.16	2	2	2	2	2	3	2	1
2	40	4	28.8	4	2.97	2	2	52	15	8	2.275	4.37	77	12	148	3.9	100.78	3.4	1.603	7.3	1.14	2	2	1	2	2	3	2	1
2	42	3	34.6	2	0.58	2	1	75	12	10	2.225	4.344	116	14	148	3.9	76.91	3	2.156	6.9	0.75	2	2	1	2	2	2	2	1
2	30	6	16.5	5	NA	3	2	41	14	9	2.5	4.603	50	12	122	4.6	55.69	2.6	0.858	7.2	1.6	2	2	1	2	2	1	2	2
2	32	6	20.2	5	5	1	2	34	13	12	2.325	6.672	59	17	110	4.4	68.95	3.1	0.835	7.5	1.71	2	2	1	2	2	1	2	2
2	23	4	17.7	3	0.38	2	2	59	16	8	2.325	4.37	172	9	157	4.3	70.72	3.6	0.655	7.9	1.32	2	2	1	2	2	1	2	1
2	41	4	29.5	4	1.22	2	1	67	58	40	2.425	5.508	144	82	162	4.1	86.63	3.4	7.79	7.5	1.01	2	2	1	2	2	2	2	1
2	25	3	31.6	3	NA	2	1	83	17	21	2.3	5.224	42	24	139	4.5	60.11	3.3	1.852	7.8	0.91	2	2	1	2	2	1	2	1
2	35	4	36.3	4	3.03	2	2	83	15	7	2.3	4.784	65	14	127	3.7	71.6	3.6	0.768	7.3	1.63	2	2	1	2	2	1	2	1
2	24	4	40.6	5	1.04	2	2	95	20	12	2.375	4.138	422	13	157	4.3	66.3	3.5	0.519	7.8	1.37	2	2	1	2	2	3	2	1
2	20	2	24.4	4	0.45	3	2	78	14	5	2.275	3.982	66	18	135	4.1	62.76	2.5	0.914	6.6	1.34	2	2	1	2	2	3	2	2
2	36	4	34.9	4	1.3	2	2	90	16	13	2.25	6.103	97	17	146	3.7	60.11	3	0.96	6.7	1.29	2	2	1	2	2	3	2	1
2	38	2	30.4	2	2.29	2	2	102	19	20	2.375	4.862	62	24	136	4.1	50.39	3.3	1.344	7.4	1.55	2	2	1	2	2	1	2	1
2	26	7	21.9	5	5	2	2	48	21	16	2.225	3.801	75	22	184	3.9	61.88	3.7	1.998	7.6	1.09	2	2	1	2	2	1	2	2
2	30	2	26.7	4	1.41	2	2	58	20	34	2.275	4.5	92	11	127	4.2	56.58	3.4	1.073	7.6	1.27	2	2	1	2	2	2	2	1
2	44	3	47.8	4	1.66	2	1	77	45	63	2.4	4.681	282	67	267	4.4	93.7	2.9	1.423	7.3	1.11	2	2	1	2	2	2	2	1
2	22	4	22.2	4	5	2	2	90	17	15	2.4	3.569	87	14	147	3.9	64.53	4	0.565	7.9	1.58	2	2	1	2	2	3	2	2
2	35	3	37.2	4	1.18	2	2	66	15	14	2.4	5.508	116	12	147	4.3	56.58	2.8	2.021	7.1	1.14	2	2	1	2	2	1	2	1
2	31	3	26.5	5	5	2	2	56	19	16	2.225	4.862	76	13	141	3.9	61.88	2.9	1.061	6.8	1.55	2	2	1	2	2	1	2	2
2	43	4	35.5	5	NA	2	2	59	15	14	2.275	4.396	219	15	165	3.8	83.1	2.9	1.355	6.7	1.55	2	1	1	2	2	2	2	1
2	21	3	19.8	4	4.29	2	2	47	17	19	2.325	4.37	196	10	112	3.9	53.92	2.9	0.666	6.8	1.84	2	2	2	2	2	3	2	2
2	41	4	26.1	5	1.18	3	2	55	15	6	2.25	4.448	96	8	123	3.9	61	2.6	0.723	6.5	1.4	2	2	1	2	2	3	2	1
2	33	4	43.6	5	5	2	2	86	16	9	2.225	5.172	104	31	190	3.7	57.46	3.9	1.073	7.6	1.42	2	2	1	2	2	1	2	1
2	32	1	28.5	3	2.02	2	2	50	17	10	2.3	4.293	113	16	140	4.3	66.3	2.6	1.761	6.9	0.93	2	2	1	2	2	1	2	1
2	38	3	27.9	4	1.24	2	1	60	18	12	2.3	4.448	146	13	162	4.4	71.6	3	0.779	7.4	1.4	2	2	1	2	2	1	2	1
2	20	4	24.7	4	1.46	2	2	61	12	9	2.5	4.629	104	18	120	3.8	69.84	3.3	0.542	7.1	1.45	2	2	1	2	2	3	2	2
2	22	4	33.5	4	1.58	2	1	254	124	158	2.4	6.698	174	305	166	4.1	55.69	3.5	1.14	7.6	1.6	2	1	1	2	2	1	2	2
2	26	2	28.4	5	3.65	2	2	67	12	9	2.25	3.75	37	11	135	4.1	66.3	3.1	1.377	7.2	1.34	2	2	1	2	2	3	1	2
2	39	1	33.4	5	NA	2	2	72	24	34	2.3	5.379	87	30	148	4.2	52.16	3	1.931	7.2	1.32	2	2	1	2	2	1	2	1
2	26	4	31.7	4	0.1	1	2	82	19	13	2.25	4.422	317	11	147	4.3	77.79	3.1	0.519	7.4	1.73	2	2	2	NA	NA	1	2	1
2	34	6	16.5	5	NA	3	2	57	19	20	2.4	5.043	50	33	121	4.4	53.04	3.2	0.892	7.6	1.86	2	2	1	2	2	1	2	1
2	23	7	30.6	4	2.32	2	2	103	17	17	2.35	4.189	172	15	175	4.4	68.95	2.8	0.711	7.2	1.19	2	2	1	2	2	1	2	1
2	42	3	36.3	4	2.64	2	1	98	14	10	2.275	4.034	118	21	168	3.8	66.3	3.2	0.881	7	1.03	1	2	2	2	2	2	2	1
2	43	3	31.1	3	1.02	2	1	70	18	19	2.45	6.258	105	17	171	4.2	71.6	2.9	2.484	7.1	1.06	2	2	1	2	2	1	2	1
2	38	3	34.5	1	0.09	2	1	76	15	11	2.25	3.62	104	13	138	3.4	56.58	3.1	0.61	6.5	1.47	2	2	1	2	2	2	2	1
2	29	4	19.3	5	3.98	1	1	112	20	15	2.225	4.5	281	24	179	4	68.07	3.3	0.892	7.3	1.53	2	2	2	2	2	1	2	1
2	40	4	60.4	4	0.32	1	2	70	19	31	2.275	4.034	133	38	193	4	52.16	2.8	1.073	6.8	1.47	2	2	1	2	2	3	2	2
2	32	3	46.5	5	3.43	2	2	71	15	15	2.2	4.163	95	19	142	4.1	80.44	3.1	0.982	7.2	1.24	2	2	1	2	2	3	2	2
2	29	3	31.7	4	1.2	2	1	163	33	47	2.4	5.327	147	145	184	4	76.02	3.1	3.229	7.1	1.06	1	2	1	2	2	1	2	1
2	38	7	33.5	2	1.34	2	1	79	42	58	2.2	5.741	57	14	183	3.8	71.6	2.8	1.784	6.6	0.91	1	2	1	2	2	1	2	1
2	20	1	33.1	4	0.49	3	2	67	10	10	2.375	3.077	96	17	148	4.1	76.02	3.3	0.948	7.4	0.88	2	2	1	2	2	1	2	1
2	37	1	24.4	2	1.36	2	2	63	15	17	2.2	3.853	100	21	129	4	47.74	3.1	1.027	7.1	1.27	2	2	1	2	2	1	2	1
2	25	4	66.2	4	NA	2	2	80	9	8	2.175	4.422	139	12	213	3.3	98.12	3.1	0.723	6.4	1.5	2	2	1	2	2	1	2	1
2	44	3	47	5	5	2	1	57	29	35	2.3	5.094	86	26	148	3.6	66.3	3	2.427	6.6	1.06	2	2	1	2	2	3	2	2
2	33	6	25	4	0.47	3	2	78	16	12	2.175	3.517	64	11	150	4.3	52.16	3.1	0.903	7.4	1.37	2	2	1	2	2	1	2	1
2	41	3	29.5	4	NA	2	1	63	19	11	2.225	4.008	158	8	194	3.7	57.46	3.1	0.847	6.8	1.63	2	2	1	2	2	1	2	1
2	39	3	24.1	4	3.06	2	2	58	13	10	2.35	4.965	45	14	114	4.3	68.07	2.6	1.242	6.9	1.78	2	2	1	2	2	1	2	1
2	43	6	40.4	2	1.15	3	2	78	18	21	2.325	4.965	59	32	150	3.7	48.62	3.9	1.208	7.6	1.32	2	2	1	2	2	1	1	1
2	41	4	42.2	4	2.02	2	2	62	11	10	2.15	6.594	90	18	209	2.6	47.74	3.9	1.05	6.5	2.07	2	2	1	2	2	1	2	1
2	25	7	35.4	3	0.83	2	2	124	15	14	2.475	3.905	291	8	143	4.3	60.11	3.2	1.095	7.5	1.22	2	2	1	2	2	1	2	1
2	26	4	32.7	4	5	2	2	54	12	8	2.275	3.569	169	11	198	4	64.53	3.1	0.44	7.1	1.76	2	2	1	2	2	3	2	2
2	37	3	26.9	5	5	2	1	32	16	18	2.275	4.241	83	9	131	4.5	71.6	2.3	0.35	6.8	1.99	2	2	1	2	2	1	1	2
2	20	6	19.1	4	2.98	2	2	29	22	19	2.25	3.051	249	14	158	4.2	71.6	3.2	0.847	7.4	1.19	2	2	1	2	2	3	2	2
2	22	1	24.2	3	NA	2	2	46	12	12	2.35	3.75	65	8	120	4.5	61.88	2.8	0.802	7.3	1.6	2	2	1	2	2	3	2	2
2	33	1	37.5	4	1.47	2	2	96	28	49	2.15	5.043	72	21	165	3.6	39.78	3.3	1.468	6.9	0.93	2	2	1	2	2	1	2	1
2	41	7	27.1	3	1.47	2	1	74	13	8	2.225	5.224	148	8	149	3.9	70.72	3.1	1.389	7	2.17	1	2	1	2	2	3	2	1
2	31	4	42.3	4	1.57	2	2	125	9	8	2.35	5.353	54	32	109	3.4	78.68	3.9	1.648	7.3	1.37	2	2	1	2	2	3	2	1
2	32	3	43.5	5	5	2	2	78	14	14	2.25	3.414	51	19	108	3.8	58.34	3.4	1.727	7.2	1.06	2	2	1	2	2	3	2	2
2	43	6	25	5	NA	2	2	73	18	16	2.225	5.198	80	24	121	3.5	46.85	3.9	2.495	7.4	0.98	2	2	1	2	2	1	2	1
2	33	3	22.8	5	4.8	2	2	59	13	8	2.3	4.163	45	12	111	4.4	70.72	3	0.576	7.4	2.17	2	2	1	2	2	3	2	2
2	34	4	33.3	2	1.02	1	1	61	26	10	2.125	4.034	255	13	236	3.8	74.26	3.5	0.745	7.3	1.78	2	2	1	2	2	3	2	1
2	24	1	18.8	3	4.45	2	2	50	19	12	2.25	3.595	127	9	126	3.9	64.53	2.8	0.666	6.7	1.4	2	2	1	2	2	3	2	2
2	27	3	20	5	5	2	2	47	20	17	2.375	5.456	65	9	133	3.9	57.46	2.6	0.632	6.5	2.51	2	2	1	2	2	1	2	2
2	40	4	47.1	4	1.69	2	2	91	9	10	2.275	4.163	41	27	140	3.4	67.18	4.4	0.903	7.8	1.27	2	2	1	2	2	2	2	1
2	36	4	30.7	4	0.73	2	2	49	18	20	2.275	4.267	137	13	139	3.8	69.84	3.1	1.242	6.9	1.14	2	2	1	2	2	1	2	1
2	38	4	32	3	0.87	2	2	66	18	14	2.375	5.094	103	9	92	3.4	61.88	3.5	1.344	6.9	2.04	2	2	1	2	2	3	2	1
2	32	7	35	4	0.28	2	2	80	19	17	2.35	5.767	114	16	128	4.1	59.23	3.3	2.213	7.4	0.93	1	2	1	2	2	3	2	1
2	27	1	40.9	2	0.59	2	2	80	14	15	2.275	4.681	33	15	145	4.2	45.97	3.1	0.677	7.3	1.24	2	2	1	2	2	1	2	1
2	21	1	32.3	4	1.35	2	2	65	16	13	2.3	4.008	53	9	130	3.9	59.23	3	1.061	6.9	1.4	2	2	1	2	2	3	2	2
2	39	2	36.2	4	1.22	1	1	97	14	9	2.2	3.957	108	6	88	2.9	41.55	3	2.495	5.9	1.86	2	2	1	2	2	1	2	1
2	29	3	21.9	5	NA	2	2	45	14	13	2.275	5.12	81	14	132	4.4	61	3.3	1.705	7.7	1.19	2	2	1	2	2	1	1	2
2	39	3	31.5	3	2.28	2	1	53	23	24	2.325	4.991	269	21	181	3.7	85.75	3.3	2.145	7	1.22	2	2	1	2	2	1	2	1
2	33	3	25.6	3	3.48	2	1	55	77	53	2.2	6	65	14	122	3.8	53.04	3.2	1.727	7	1.37	2	2	1	2	2	1	2	1
2	32	4	23	3	1.48	2	2	66	13	8	2.4	5.586	77	10	113	3.9	76.91	3.5	0.723	7.4	2.2	2	2	1	2	2	2	2	1
2	37	4	40.3	4	1.11	2	1	64	13	12	2.3	3.517	220	16	181	3.6	91.94	3.7	0.982	7.3	1.09	2	2	1	2	2	3	1	1
2	21	4	41.9	3	1.8	2	2	81	11	7	2.3	4.086	66	16	162	3.6	52.16	3	0.723	6.6	1.66	2	2	2	2	2	3	2	2
2	28	6	24.2	5	5	2	2	54	13	10	2.35	4.862	71	11	121	4.2	46.85	2.9	1.614	7.1	1.24	2	2	1	2	2	1	2	2
2	40	4	42.8	3	1.11	2	1	93	15	19	2.325	5.327	89	33	168	3.5	92.82	4.5	4.076	8	0.98	2	2	2	2	2	2	2	2
2	40	2	35.2	3	0.66	2	2	67	13	14	2.375	4.06	190	12	131	4.1	61	3.2	0.982	7.3	1.27	2	2	2	2	2	1	1	1
2	23	4	19.1	5	0.45	2	2	62	19	9	2.35	5.12	89	20	149	4.4	59.23	3.2	0.373	7.6	2.28	2	2	1	2	2	1	2	2
2	44	4	43.3	5	3.3	2	2	64	12	8	2.175	5.172	150	19	169	3.9	57.46	2.8	0.79	6.7	1.99	2	2	1	2	2	2	2	1
2	32	3	48.4	3	1.91	2	1	73	14	13	2.225	3.931	59	17	139	3.8	54.81	2.9	1.31	6.7	1.42	2	2	1	2	2	1	2	1
2	40	2	22.9	5	NA	2	2	56	15	12	2.275	5.534	78	19	155	4	37.13	3.1	1.592	7.1	2.17	2	2	1	2	2	3	2	1
2	22	4	27.6	2	0.35	3	2	71	9	8	2.175	2.948	36	21	161	3.3	53.92	2.7	0.418	6	1.16	2	2	1	2	2	1	2	1
2	33	3	40.2	5	5	2	1	80	21	20	2.25	5.896	67	16	175	4	68.95	2.8	1.027	6.8	1.34	2	2	1	2	2	1	2	2
2	24	3	26.9	5	3.62	2	2	63	17	13	2.525	5.275	67	14	169	4.7	83.98	3	1.219	7.7	1.32	2	2	2	2	2	3	2	2
2	33	3	37.2	4	0.98	2	2	71	9	7	2.125	5.275	28	12	125	3.7	62.76	3.3	1.4	7	1.66	2	2	1	2	2	2	1	1
2	34	1	27	2	NA	3	2	74	22	26	2.225	3.957	108	11	162	4.2	42.43	3.4	1.061	7.6	1.34	2	2	1	2	2	1	2	1
2	26	4	25.9	4	NA	2	2	48	14	9	2.325	5.043	115	18	169	4	65.42	3.4	0.553	7.4	1.68	2	2	1	2	2	1	2	1
2	28	1	28.9	5	5	2	2	49	15	12	2.275	4.629	69	18	94	4.3	71.6	3	1.073	7.3	1.11	2	2	1	2	2	1	2	2
2	37	3	48.8	4	0.49	2	1	55	17	29	2.225	5.974	125	26	205	3.8	68.95	2.8	2.213	6.6	1.14	2	2	1	2	2	1	2	1
2	37	4	30.1	4	2.79	2	2	96	17	16	2.325	4.603	215	68	186	4.3	77.79	3.4	0.711	7.7	1.55	2	2	1	2	2	1	2	1
2	29	4	27.5	5	5	2	2	59	23	36	2.3	3.646	164	14	141	4.3	60.11	3.6	0.711	7.9	1.4	2	2	1	2	2	1	1	1
2	24	2	30.8	4	1.44	2	2	97	16	16	2.225	3.646	88	10	140	3.8	53.04	3.4	1.219	7.2	1.27	2	2	1	2	2	1	2	2
2	21	6	19.3	3	0.64	2	2	55	14	12	2.3	4.189	84	13	133	4.3	35.36	3.3	0.508	7.6	1.71	2	2	1	2	2	3	2	2
2	43	4	33.9	5	2.72	2	2	44	20	25	2.175	5.275	160	36	194	3.7	94.59	3.3	1.513	7	1.42	2	2	1	2	2	1	2	1
2	35	2	29.3	2	0.82	2	1	106	16	5	2.325	3.724	56	11	149	3.7	54.81	3.2	1.118	6.9	0.98	2	2	1	2	2	1	2	1
2	44	4	42.2	5	1.94	2	1	58	13	14	2.175	3.931	151	25	134	3.5	52.16	2.9	0.723	6.4	0.93	1	2	2	2	2	1	2	1
2	35	3	24.1	4	1.22	2	1	73	13	8	2.175	3.233	50	10	127	4.1	54.81	2.8	0.994	6.9	0.83	1	2	1	2	2	1	1	1
2	43	7	39.5	4	0.87	2	1	62	15	22	2.275	6.077	145	48	166	4	76.91	2.5	1.287	6.5	1.16	1	2	1	2	2	1	2	1
2	36	2	23.8	3	0.56	2	2	79	21	19	2.425	5.12	173	22	147	4.6	51.27	3.6	1.264	8.2	1.5	2	2	1	2	2	1	2	1
2	39	6	31.4	5	1.1	2	2	74	19	24	2.325	3.672	32	35	114	4.2	63.65	3.1	1.818	7.3	0.91	1	1	1	2	2	2	1	2
2	25	3	21.2	4	2.6	2	2	32	16	15	2.325	3.931	56	15	129	3.7	67.18	2.6	0.881	6.3	1.68	2	2	1	2	2	1	2	2
2	37	3	21.8	4	1.61	2	2	51	15	12	2.225	4.241	90	6	133	4.4	49.5	3.2	1.027	7.6	1.24	2	2	1	2	2	1	1	1
2	36	6	21	5	4.62	2	2	52	17	15	2.1	3.879	86	10	152	3.7	53.92	3.3	0.644	7	2.17	2	2	1	2	2	1	2	1
2	33	4	51.1	4	0.75	2	1	103	11	8	2.225	5.767	145	20	171	3.5	62.76	3.1	0.847	6.6	1.4	2	2	1	2	2	3	2	2
2	29	4	39.1	4	1.7	2	1	44	18	15	2.15	4.655	171	13	157	3.9	63.65	3.7	0.79	7.6	1.47	2	2	1	2	2	1	2	1
2	42	1	29.8	4	4.07	2	2	53	18	14	2.3	5.612	89	20	183	4.2	56.58	2.9	0.666	7.1	2.56	2	2	2	2	2	1	2	1
2	26	2	24.4	5	5	2	2	44	27	28	2.35	5.715	67	20	132	3.7	42.43	3.3	1.456	7	2.35	2	2	1	2	2	1	2	1
2	20	3	20.3	3	3.4	1	2	69	15	10	2.35	3.414	75	9	147	4.4	61	3	0.508	7.4	1.09	2	2	1	2	2	3	2	2
2	29	6	19.2	5	2.38	2	2	39	15	10	2.275	4.008	62	10	139	4.2	51.27	2.5	0.598	6.7	2.48	2	2	1	2	2	3	2	2
2	28	3	18.4	5	1.69	2	2	62	17	14	2.25	4.448	99	16	126	3.7	60.11	3.1	0.813	6.8	1.71	2	2	1	2	2	3	2	2
2	23	3	30.8	2	3.2	2	1	90	10	9	2.325	3.491	36	9	136	3.6	58.34	2.8	0.994	6.4	1.09	2	2	1	2	2	1	2	1
2	32	4	24.5	5	0.99	2	2	50	19	21	2.45	4.707	134	23	165	4.5	57.46	3.4	0.61	7.9	1.55	2	2	1	2	2	1	2	1
2	24	3	32	4	2.79	3	2	60	15	17	2.325	5.612	156	18	205	4.1	56.58	3.6	1.344	7.7	1.32	2	2	1	2	2	1	2	1
2	37	4	32.5	3	0.74	2	2	57	17	13	2.425	4.215	125	16	134	3.9	72.49	3.7	0.914	7.6	1.63	2	2	1	2	2	1	2	1
2	42	4	39.5	4	0.96	1	1	69	19	30	2.3	6.387	388	74	211	4.2	51.27	2.8	1.389	7	1.03	2	2	1	2	2	3	2	1
2	26	3	20.7	4	0.61	2	2	77	20	16	2.25	3.284	192	13	144	4.4	60.11	3	0.892	7.4	1.16	2	2	1	2	2	1	2	1
2	27	4	40.8	4	2.6	2	2	83	22	20	2.325	7.06	237	18	241	3.8	55.69	3.3	0.96	7.1	1.29	2	2	1	2	2	1	2	1
2	36	6	30.9	5	NA	2	2	51	10	9	2.325	3.957	41	9	112	4.1	72.49	2.8	1.761	6.9	0.91	9	2	1	2	2	1	1	1
2	35	3	35.9	4	3.92	2	1	85	16	13	2.3	4.732	123	17	126	3.6	75.14	3.4	1.208	7	1.63	2	2	1	2	2	1	1	1
2	42	4	26.8	4	2.37	2	2	31	25	11	2.25	4.551	1032	12	158	3.9	69.84	3.4	0.881	7.3	1.34	2	2	1	2	2	1	2	1
2	31	4	28.8	3	NA	2	1	63	15	9	2.15	3.827	106	8	135	3.7	60.11	2.8	0.689	6.5	1.53	2	2	1	2	2	3	2	1
2	38	1	29.3	4	1.55	2	2	79	13	11	2.225	4.086	90	11	139	3.6	45.08	3.6	1.502	7.2	1.19	2	2	1	2	2	1	2	1
2	24	2	22.6	1	0.41	1	1	80	12	11	2.375	4.086	61	13	104	4	63.65	2.9	1.637	6.9	1.16	2	2	1	2	2	1	2	1
2	30	4	20.6	4	1.88	2	2	45	13	8	2.225	3.827	66	7	136	3.9	61	2.2	0.598	6.1	1.86	2	2	1	2	2	3	2	1
2	26	4	42.6	3	NA	2	1	60	13	10	2.275	3.672	120	14	113	4.1	70.72	3	1.095	7.1	1.27	2	2	1	2	2	3	2	1
2	36	3	20.6	5	5	2	1	45	21	15	2.325	5.172	259	10	150	4.1	59.23	2.5	0.723	6.6	1.55	2	2	1	2	2	1	2	2
2	28	3	34.5	5	2.11	2	2	96	15	15	2.35	5.922	101	23	157	4.2	76.91	3.2	3.872	7.4	1.06	2	2	1	2	2	1	2	1
2	44	6	35.6	5	0.32	3	2	77	16	14	2.35	4.189	107	14	182	3.9	56.58	3.6	1.964	7.5	1.11	2	2	1	2	2	1	2	1
2	38	6	32.8	5	NA	3	2	56	13	12	2.275	5.741	167	14	157	3.9	66.3	2.8	4.403	6.7	1.11	2	2	1	2	2	1	2	1
2	24	3	20.4	5	0.1	2	2	66	19	10	2.325	4.681	89	11	129	4.5	57.46	2.5	1.129	7	1.89	2	2	1	2	2	3	2	2
2	44	6	26.4	3	1.56	3	2	63	17	13	2.275	4.888	122	22	150	4.3	54.81	3.3	3.285	7.6	0.91	2	2	1	2	2	1	2	1
2	28	7	44.1	5	3.38	2	1	48	13	13	2.15	3.258	104	16	128	3.6	58.34	3.1	1.073	6.7	1.32	2	2	1	2	2	1	2	2
2	31	4	20.8	4	0.52	3	1	254	22	13	2.275	5.819	282	15	200	3.1	61.88	3.4	1.547	6.5	2.3	2	2	1	2	2	1	2	1
2	27	1	43.4	3	1.7	2	2	75	20	30	2.325	4.112	61	21	137	4	46.85	3.5	2.202	7.5	1.03	2	2	1	2	2	1	2	1
2	32	6	22.3	5	2.03	2	2	32	15	8	2.225	3.388	75	8	130	3.7	61	3.1	0.723	6.8	1.71	2	1	1	2	2	1	2	1
2	33	6	27.4	5	NA	3	2	48	15	12	2.275	4.862	65	12	148	3.3	61.88	3.5	1.197	6.8	1.29	2	2	1	2	2	1	1	1
2	23	2	23.5	4	2.68	1	1	37	16	10	2.3	3.724	307	7	185	4.2	67.18	3.1	0.858	7.3	1.66	2	2	1	2	2	3	2	1
2	25	4	32.5	4	2.37	1	2	90	14	7	2.3	3.233	54	19	127	4.1	66.3	3.4	0.79	7.5	1.09	2	2	1	2	2	1	1	2
2	32	3	27	5	5	2	2	75	18	19	2.35	4.836	74	13	167	4.6	56.58	3.2	0.79	7.8	2.3	2	2	1	2	2	1	2	1
2	43	1	42.1	2	3.2	2	1	96	17	9	2.5	4.474	51	16	157	4.1	41.55	2.8	1.4	6.9	1.29	2	2	1	2	2	1	2	1
2	44	2	37	2	1.18	3	2	82	15	11	2.275	3.853	101	14	170	3.6	51.27	3.9	1.332	7.5	1.45	2	2	1	2	2	1	2	1
2	41	6	29.2	3	0.89	3	2	92	26	20	2.45	6.724	400	13	173	4.1	62.76	2.9	2.789	7	1.27	2	2	1	2	2	1	2	1
2	33	3	24	5	2.61	2	2	77	17	12	2.3	4.862	54	6	121	4.1	56.58	3.2	0.666	7.3	2.17	2	2	1	2	2	1	2	1
2	44	7	30.9	4	4.58	2	1	43	13	7	2.2	6.103	47	13	133	3.9	57.46	2.8	0.914	6.7	2.2	2	2	1	2	2	1	2	1
2	27	3	30.5	5	5	2	2	56	38	69	2.375	5.637	550	25	181	4.1	68.07	3.3	0.768	7.4	1.99	2	2	1	2	2	1	2	2
2	22	4	18	4	0.74	2	2	76	20	18	2.45	3.75	286	22	161	4.3	70.72	3.6	0.497	7.9	1.78	2	2	1	2	2	3	2	1
2	24	1	17.2	4	0.63	2	2	69	20	18	2.275	3.698	47	19	121	3.8	56.58	3.3	0.677	7.1	1.66	2	2	1	2	2	1	2	1
2	43	3	28	4	4.41	2	2	74	19	22	2.325	5.198	91	20	139	4.2	66.3	3	1.118	7.2	1.76	2	2	1	2	2	1	2	1
2	25	4	24.3	3	0.43	2	2	74	17	6	2.225	4.577	267	13	116	3.9	72.49	3.3	1.411	7.2	1.03	2	2	2	2	2	3	2	1
2	41	3	40.4	5	4.09	2	1	70	12	16	2.4	4.81	58	14	137	3.6	68.95	3.1	2.235	6.7	1.09	2	1	1	2	2	1	1	1
2	44	6	24.5	2	1.97	2	2	63	18	14	2.175	6.077	55	36	122	3.9	55.69	3.4	1.513	7.3	1.4	2	2	1	2	2	1	1	2
2	26	3	25.3	3	1.91	2	2	55	13	11	2.325	3.465	55	10	169	4.5	58.34	3.1	0.677	7.6	1.14	2	2	1	2	2	1	1	1
2	40	4	56	4	3.04	2	2	74	11	10	2.275	4.138	157	18	162	3.7	62.76	3.7	0.756	7.4	1.4	2	2	1	2	2	3	2	2
2	26	3	40.2	2	0.76	2	1	85	16	18	2.3	3.543	112	9	156	3.9	75.14	2.5	0.994	6.4	1.19	2	2	1	2	2	1	2	1
2	34	6	20.5	5	2.39	2	2	55	16	11	2.3	5.612	70	11	139	4	56.58	3.4	1.027	7.4	1.86	2	2	1	2	2	3	2	2
2	26	1	36.8	3	0.59	2	1	67	12	7	2.3	4.758	70	8	143	3.5	62.76	3.4	2.405	6.9	0.91	2	2	1	2	2	1	2	1
2	22	3	24	5	1.2	2	2	36	17	10	2.325	3.801	51	8	146	4.3	67.18	2.7	1.129	7	1.24	2	2	1	2	2	3	2	2
2	31	4	36	4	NA	2	2	107	17	10	2.3	4.836	143	20	165	4	64.53	3.5	1.016	7.5	1.37	2	2	1	2	2	1	2	1
2	40	4	38.1	5	1.38	3	2	80	12	11	2.3	5.405	97	31	137	3.8	57.46	3.5	0.835	7.3	1.37	2	2	1	2	2	1	2	1
2	24	4	47.4	3	1.06	2	2	80	13	8	2.275	5.25	65	14	137	3.4	47.74	4.3	1.264	7.7	1.42	2	2	1	2	2	3	2	1
2	37	1	67	1	1.39	2	2	71	26	34	2.275	3.957	65	43	155	3.7	55.69	3.6	1.084	7.3	1.14	2	2	1	2	2	1	1	1
2	21	6	21.3	4	5	2	2	52	21	13	2.325	4.603	139	9	155	4.4	58.34	2.7	0.542	7.1	2.2	2	2	1	2	2	3	2	2
2	26	3	65.3	4	3.69	2	2	105	24	32	2.525	4.965	70	23	155	3.9	56.58	3.5	1.276	7.4	1.45	2	2	1	2	2	1	2	2
2	30	3	25.8	3	0.8	2	1	62	21	22	2.325	4.06	60	57	116	4.1	63.65	2.9	1.987	7	0.78	1	2	1	2	2	3	2	1
2	32	4	31.4	3	1.74	2	2	69	14	11	2.35	3.698	120	12	132	4.2	60.11	3.3	0.474	7.5	1.47	2	2	1	2	2	1	2	1
2	30	2	28.1	4	4.14	2	2	76	20	15	2.25	4.008	123	23	114	3.7	66.3	3.1	0.79	6.8	1.45	2	2	1	2	2	1	2	2
2	29	3	23.3	4	0.78	2	2	65	17	13	2.4	4.241	97	12	139	4.6	56.58	2.9	2.032	7.5	1.5	2	2	1	2	2	1	2	1
2	21	2	38.2	5	4.74	2	2	61	19	22	2.3	5.922	78	16	137	3.4	59.23	3.6	1.411	7	1.89	2	2	1	2	2	3	2	2
2	37	1	26.5	1	1.29	2	1	72	13	10	2.2	6	60	14	155	3.5	60.11	3.3	2.281	6.8	1.32	1	2	1	2	2	1	2	1
2	20	3	23.5	1	0.94	2	2	82	18	15	2.275	4.086	85	8	130	3.9	77.79	2.9	0.677	6.8	1.47	2	2	1	2	2	3	2	2
2	29	6	23.7	3	4.81	2	2	60	17	14	2.275	6.258	58	7	124	3	50.39	3.7	1.264	6.7	1.58	2	2	1	2	2	1	2	1
2	31	4	46.9	3	2.07	2	2	103	16	13	2.325	4.138	106	33	148	3.6	60.11	3.2	0.632	6.8	1.91	2	2	1	2	2	3	1	1
2	27	6	31	4	2.94	2	1	99	46	29	2.3	4.888	254	50	236	4.3	45.97	3.4	2.281	7.7	0.96	2	2	1	2	2	3	2	1
2	25	3	39.6	4	2.03	2	2	116	27	35	2.4	4.526	152	56	185	4.3	59.23	3.2	3.285	7.5	0.91	2	2	1	2	2	1	2	2
2	30	4	47.6	3	0.29	2	1	77	11	8	2.275	3.595	59	10	130	3.8	61.88	3.4	0.519	7.2	1.29	2	2	1	2	2	3	2	1
2	29	4	29.4	5	4.22	2	2	71	13	11	2.325	3.31	109	11	140	4	63.65	3.1	0.937	7.1	1.01	2	1	1	2	2	1	2	1
2	25	2	28.5	1	0.73	3	2	121	16	19	2.325	5.56	83	19	164	4	50.39	3.1	1.355	7.1	1.27	2	2	1	2	2	1	2	1
2	43	6	27.1	5	3.73	3	2	80	26	14	2.15	4.603	157	9	188	4	57.46	3.3	1.648	7.3	1.66	2	9	1	2	2	1	2	1
2	37	1	26.9	5	0.89	2	2	81	17	12	2.325	4.138	83	12	146	4.5	71.6	2.9	1.423	7.4	1.71	2	2	1	2	2	2	2	1
2	23	2	29.1	4	2.55	3	2	54	13	9	2.225	5.974	31	8	121	3.1	44.2	3.5	2.123	6.6	2.33	2	2	1	2	2	1	2	1
2	33	6	23.3	5	5	2	2	38	24	14	2.2	4.784	206	5	115	4	83.1	3.6	0.768	7.6	2.09	2	2	1	2	2	1	2	2
2	35	2	28.2	3	1.82	2	1	39	16	12	2.3	4.344	157	10	135	4	67.18	2.7	0.7	6.7	1.47	2	2	1	2	2	2	1	1
2	24	3	20.3	3	1.83	2	2	53	17	9	2.275	3.414	78	10	165	4.3	71.6	3.2	0.914	7.5	1.29	2	2	1	2	2	3	2	1
2	37	1	32.2	2	NA	2	2	94	14	22	2.25	6.543	48	24	130	3.9	39.78	3.5	1.31	7.4	1.5	1	2	1	2	2	1	1	1
2	24	3	19.8	4	4.73	2	2	53	17	10	2.175	4.836	107	11	126	3.7	73.37	3.1	1.016	6.8	1.94	2	2	1	2	2	1	2	2
2	34	2	25	3	NA	2	2	69	16	11	2.35	4.913	131	8	147	4.1	53.04	3.2	0.847	7.3	1.99	2	2	1	2	2	1	2	1
2	36	3	31.2	5	1.23	2	1	64	15	11	2.275	4.37	107	12	119	4.3	68.07	2.6	0.892	6.9	1.19	1	2	1	2	2	2	2	1
2	24	6	19.8	5	2.49	2	2	67	13	8	2.3	5.043	68	19	125	4.2	61	2.8	0.621	7	1.91	1	2	1	2	2	1	2	2
2	23	6	24.5	5	1.24	2	2	58	18	10	2.25	5.069	98	9	158	3.9	64.53	3.5	1.016	7.4	1.97	2	2	1	2	2	1	2	2
2	23	6	22.6	5	4.66	3	2	81	23	19	2.275	3.879	93	14	172	3.9	51.27	3.8	2.089	7.7	1.24	2	2	1	2	2	1	2	2
2	30	7	19.1	5	3.73	2	2	36	12	11	2.275	5.12	96	21	119	4.2	61.88	2.9	1.321	7.1	1.53	2	2	1	2	2	3	2	2
2	41	7	21.4	5	5	2	2	76	16	9	2.225	5.353	75	10	107	3.2	83.98	3.2	1.355	6.4	1.45	2	2	1	2	2	1	2	2
2	26	3	22.3	5	3.32	2	2	45	23	25	2.35	4.526	198	18	142	4.3	67.18	2.2	1.016	6.5	1.66	2	2	1	2	2	3	2	2
2	21	6	22	4	2.52	2	2	38	28	19	2.25	3.414	680	10	152	4	68.95	3	0.768	7	1.66	2	2	1	2	2	3	2	2
2	25	7	38.7	4	3.85	2	2	84	17	17	2.325	5.12	59	13	130	3.8	52.16	3.3	1.795	7.1	1.24	2	2	1	2	2	1	2	2
2	36	3	30.3	2	0.28	2	1	69	11	12	2.2	4.732	50	12	133	3.5	55.69	3.1	1.445	6.6	1.19	2	2	1	2	2	2	2	1
2	25	4	39.1	5	3.55	2	2	51	15	13	2.325	3.982	112	18	128	3.9	74.26	3.1	0.7	7	1.53	2	2	1	2	2	1	2	1
2	24	3	19.1	5	1.32	2	2	45	15	9	2.35	3.569	53	7	113	4	61.88	3.2	0.79	7.2	1.94	2	2	1	2	2	3	2	2
2	25	2	33.7	2	NA	2	2	52	12	7	2.2	3.155	134	13	179	4.1	58.34	2.9	0.881	7	0.78	2	2	1	2	2	3	1	1
2	28	2	31.8	2	0.73	2	2	64	14	21	2.25	5.56	154	20	150	3.9	55.69	3	1.016	6.9	1.32	2	2	1	2	2	1	2	1
2	32	2	22.2	1	0.18	2	1	76	14	9	2.5	5.56	58	25	110	4.6	65.42	2.9	2.281	7.5	1.29	2	2	1	2	2	3	2	1
2	35	3	39.1	3	1.03	2	1	60	16	14	2.175	3.982	161	21	153	3.7	68.95	3.1	0.734	6.8	1.06	2	2	1	2	2	3	2	1
2	42	1	31.4	2	3.88	2	2	47	17	11	2.25	5.069	154	8	149	4.4	50.39	2.7	0.824	7.1	1.63	2	2	1	2	2	1	2	1
2	31	7	34.7	5	2.48	2	2	106	18	11	2.125	7.991	61	7	183	2.5	41.55	3.8	1.964	6.3	2.72	2	2	1	2	2	1	2	1
2	37	3	50.7	2	0.09	2	1	87	37	31	2.35	4.758	52	215	118	3.5	33.59	3.7	7.734	7.2	0.75	1	2	1	2	2	2	1	1
2	40	7	26.9	5	4.34	2	2	58	18	13	2.575	4.551	38	12	116	4	65.42	3.2	0.847	7.2	1.68	2	2	1	2	2	1	1	1
2	37	7	33.7	4	NA	3	2	42	33	51	2.4	3.801	49	17	106	4	80.44	2.8	1.908	6.8	0.83	2	2	1	2	2	1	2	2
2	36	4	42.9	2	0.99	2	2	115	10	6	2.275	4.655	77	17	135	3.5	76.91	3.7	1.287	7.2	1.06	2	2	1	2	2	2	2	1
2	41	1	NA	4	0.9	2	2	65	22	32	2.25	5.741	37	8	129	4	45.08	3.3	1.005	7.3	1.24	2	2	1	2	2	1	2	1
2	34	6	22.4	5	4.66	2	2	85	11	8	2.3	3.672	54	8	116	4.4	63.65	2.4	0.666	6.8	1.55	2	2	2	NA	NA	1	2	1
2	22	7	29.1	4	2.55	2	2	60	37	54	2.3	5.301	106	26	172	4.3	52.16	3.2	4.708	7.5	0.83	2	2	1	2	2	3	2	2
2	31	4	32.7	4	1.17	2	2	50	15	13	2.175	4.215	207	15	187	3.7	62.76	3.4	0.655	7.1	1.42	2	2	1	2	2	3	2	1
2	36	4	43.7	5	2.2	2	2	64	13	11	2.325	4.913	105	14	165	3.7	73.37	3.3	0.723	7	1.42	2	2	1	2	2	3	2	1
2	39	4	41.4	5	4.9	3	2	45	15	14	2.275	4.888	227	16	163	3.5	85.75	3.3	0.756	6.8	2.17	2	2	1	2	2	1	1	1
2	24	6	19.1	2	NA	2	1	54	16	14	2.325	4.215	73	21	146	3.9	73.37	3.3	0.948	7.2	1.84	2	2	1	2	2	3	2	2
2	27	1	21.4	1	1.15	3	2	31	20	21	2.3	4.836	81	9	127	3.9	60.11	4.3	2.823	8.2	1.22	2	2	1	2	2	3	2	1
2	43	1	25.3	2	1.22	2	2	107	20	40	2.4	4.758	27	54	109	3.7	37.13	3.9	1.953	7.6	1.55	2	2	1	2	2	1	2	1
2	28	4	25.9	4	2.4	1	1	61	16	10	2.225	4.577	209	18	135	3.9	71.6	2.7	0.531	6.6	1.84	2	2	1	2	2	3	2	1
2	30	3	30	5	2.3	2	2	41	15	11	2.2	3.569	109	8	120	4	68.07	2.6	0.734	6.6	1.4	2	2	1	2	2	1	2	1
2	25	2	27.5	4	0.56	2	2	62	19	31	2.25	2.612	105	18	165	4.1	55.69	3.3	1.016	7.4	1.11	2	2	1	2	2	1	1	1
2	25	4	35.5	4	1.02	2	2	86	14	13	2.25	5.172	172	12	142	3.8	53.04	3.2	1.614	7	1.55	2	2	1	2	2	1	2	1
2	33	7	40	4	0.82	3	2	79	13	8	2.175	4.138	94	6	181	3.4	55.69	4.2	0.892	7.6	1.34	2	2	1	2	2	3	2	1
2	27	4	40.4	4	3.25	2	2	51	19	15	2.2	4.758	69	22	143	3.6	68.07	3.4	1.129	7	0.62	2	2	1	2	2	3	2	1
2	24	3	18.7	5	2.57	2	2	47	19	12	2.325	4.732	86	12	131	3.8	76.02	3.4	1.174	7.2	1.94	2	2	1	2	2	3	2	2
2	44	4	26.6	4	2.03	3	2	48	17	11	2.725	3.801	60	22	118	3.9	68.07	4.3	1.242	8.2	1.09	2	2	1	2	2	1	2	1
2	42	1	43.5	3	0.91	2	1	182	37	39	2.3	5.741	120	137	155	3.6	51.27	3.5	2.642	7.1	0.91	2	2	1	2	2	1	2	1
2	33	3	22.4	5	0.6	2	2	31	23	20	2.3	4.603	85	12	121	4.2	59.23	2.6	0.835	6.8	1.29	2	2	1	2	2	2	2	1
2	36	3	31.8	4	5	2	2	84	17	16	2.35	5.482	63	18	137	4.2	62.76	3.2	2.111	7.4	1.19	2	2	1	2	2	2	2	1
2	21	4	23.5	2	NA	2	2	52	14	8	2.225	3.905	108	8	116	3.8	56.58	3.4	0.689	7.2	1.24	2	2	1	2	2	3	2	1
2	26	3	25.9	4	3.29	2	2	56	20	19	2.3	3.388	106	9	148	4	73.37	2.7	0.948	6.7	1.47	2	2	1	2	2	1	2	2
2	36	3	22.4	5	5	2	2	47	18	17	2.375	4.603	91	13	158	4.6	65.42	2.8	0.655	7.4	1.6	2	2	1	2	2	1	2	1
2	24	3	17.7	1	0.87	2	1	46	15	9	2.225	3.439	51	15	124	3.7	55.69	2.6	0.7	6.3	1.01	2	2	1	2	2	1	2	1
2	34	3	33	4	0.83	2	1	71	18	19	2.45	5.612	151	50	123	4.3	67.18	3	3.85	7.3	0.62	2	2	1	2	2	2	1	1
2	42	1	25	2	1.5	2	2	69	15	11	2.275	5.198	113	13	149	4.3	57.46	2.9	1.027	7.2	1.66	2	2	1	2	2	1	2	1
2	28	4	19.1	4	0.58	1	2	45	16	13	2.35	4.241	141	15	158	3.8	68.95	3.2	0.745	7	2.17	2	2	1	2	2	3	2	1
2	20	4	38.8	2	0.05	3	2	81	21	22	2.4	4.396	244	14	217	4.5	59.23	3.1	1.479	7.6	1.4	2	2	2	2	2	1	2	1
2	27	4	20.5	3	0.04	2	1	74	16	10	2.25	3.439	118	19	117	4	76.02	3.3	0.497	7.3	1.16	2	2	1	2	2	3	1	2
2	28	3	36.5	3	1.42	2	2	87	14	11	2.2	4.086	72	15	122	4.1	73.37	2.2	0.813	6.3	1.09	2	2	1	2	2	1	2	1
2	33	1	25.2	1	1.99	2	2	67	14	12	2.175	3.129	67	11	133	4.2	40.66	2.8	0.519	7	1.27	2	1	1	2	2	1	2	1
2	21	1	37.8	3	1.11	2	2	100	28	39	2.35	3.776	132	21	172	3.8	48.62	3.9	1.411	7.7	1.14	2	2	2	2	2	1	1	2
2	39	3	34.7	5	NA	2	2	77	17	28	2.15	4.293	83	63	127	4.4	91.05	3.1	1.344	7.5	1.03	1	2	1	2	2	1	2	1
2	21	3	26.5	4	0.87	2	1	61	18	22	2.425	4.5	65	10	120	4.4	73.37	3	1.411	7.4	0.88	2	2	1	2	2	1	2	1
2	40	3	28.4	3	2.09	1	1	111	15	12	2.275	4.112	50	18	153	3.9	53.92	2.9	1.253	6.8	1.34	2	2	1	2	2	1	2	1
2	37	1	32.5	3	4.14	2	2	63	19	23	2.15	4.344	91	24	145	3.8	57.46	3.8	2.247	7.6	0.85	2	2	1	2	2	1	1	2
2	28	3	21.3	3	5	2	2	31	14	10	2.225	3.233	71	10	133	4.4	63.65	2.4	0.542	6.8	1.47	2	2	1	2	2	3	2	2
2	41	1	24.3	3	0.96	2	2	73	19	11	2.175	3.879	159	9	164	4.1	56.58	2.7	0.813	6.8	1.68	2	2	1	2	2	1	2	1
2	30	3	25.9	4	0.15	1	2	83	16	16	2.375	3.672	46	6	112	4.4	61	2.5	0.847	6.9	1.09	2	2	1	2	2	3	2	1
2	36	1	28.2	5	5	1	2	72	21	17	2.225	4.344	104	11	145	4	54.81	2.9	1.931	6.9	1.22	2	2	1	2	2	3	2	2
2	38	1	36.9	4	1.27	2	1	66	26	34	2.3	5.87	75	21	157	4.1	81.33	3.4	2.145	7.5	1.03	2	2	1	2	2	3	2	1
2	43	2	31.1	4	2.3	3	2	195	37	43	2.125	5.12	175	47	233	4.1	129.06	3.7	2.653	7.8	1.11	2	2	2	2	2	1	2	1
2	36	3	24.3	5	5	2	2	36	11	8	2.325	4.551	59	21	133	4.2	75.14	3.2	1.75	7.4	1.42	2	1	1	2	2	1	2	2
2	39	4	28.5	4	0.95	2	2	74	13	8	2.275	4.422	118	10	147	3.6	69.84	3.4	1.061	7	1.06	2	2	1	2	2	1	2	1
2	27	2	33.6	5	4.08	2	2	76	13	12	2.225	4.008	69	11	158	3.7	72.49	3.2	0.926	6.9	1.45	2	2	1	2	2	3	2	2
2	30	1	17	4	2.11	2	2	71	18	14	2.325	3.258	50	12	133	4.3	55.69	2.8	0.802	7.1	1.22	2	2	1	2	2	1	2	1
2	41	6	24.6	3	1.49	2	2	43	15	11	2.25	4.086	120	14	141	4.2	68.95	2.6	0.926	6.8	1.45	2	2	1	2	2	1	2	1
2	32	2	42.5	3	NA	2	1	70	15	22	2.3	4.474	103	17	155	3.8	55.69	2.9	1.535	6.7	1.24	2	2	1	2	2	3	2	2
2	30	4	36.2	3	0.27	2	1	72	15	10	2.175	3.982	138	31	137	3.6	46.85	3.2	1.027	6.8	1.09	2	2	1	2	2	1	2	1
2	43	4	44.3	3	1.61	2	2	63	14	7	2.225	5.069	141	16	169	3.9	65.42	2.9	0.881	6.8	1.22	2	2	1	2	2	1	2	1
2	38	1	21.9	1	1.49	3	2	80	16	10	2.25	4.293	172	7	161	4	46.85	3.4	0.644	7.4	1.22	2	2	1	2	2	1	2	1
2	23	3	27.7	3	NA	2	1	57	11	8	2.25	2.896	63	15	137	4.3	84.86	2.6	1.75	6.9	0.91	2	2	1	2	2	3	2	1
2	43	4	21.7	3	2.15	2	1	36	28	23	2.3	3.439	129	20	142	3.9	51.27	3.1	1.671	7	1.22	2	2	2	2	2	2	1	1
2	33	4	28.3	3	NA	1	1	75	12	12	2.3	3.931	167	21	117	3.9	63.65	2.7	0.621	6.6	1.09	9	2	1	2	2	3	2	1
2	33	3	23.5	4	1.64	2	1	37	25	13	2.3	3.982	462	7	148	4.5	68.95	2	0.903	6.5	2.09	2	2	1	2	2	1	2	1
2	29	6	26.9	4	0.09	2	2	75	14	12	2.25	5.793	74	34	161	3.9	68.07	3.7	2.224	7.6	1.16	2	2	1	2	2	2	2	2
2	35	3	27.4	4	3.69	2	1	65	14	12	2.325	4.138	68	10	125	4.6	74.26	2.6	0.756	7.2	1.5	2	2	1	2	2	1	2	1
2	41	4	26.7	3	2.49	2	2	64	10	9	2.275	3.853	58	18	98	4.2	59.23	3.6	1.332	7.8	0.88	2	2	1	2	2	1	2	1
2	33	1	28.8	1	0.49	3	2	76	17	20	2.175	4.758	52	17	137	3.5	47.74	4.1	1.344	7.6	1.22	2	2	1	2	2	1	1	1
2	21	3	29.4	4	NA	2	2	65	14	9	2.275	4.732	61	36	140	3.6	64.53	3.3	1.468	6.9	1.55	2	2	1	2	2	3	2	2
2	40	6	21.6	5	5	2	2	52	22	17	2.275	3.827	68	17	123	3.8	62.76	3.3	0.632	7.1	1.86	2	2	1	2	2	1	2	1
2	37	3	26.7	5	1.63	2	2	91	14	10	2.325	4.603	42	13	124	4.1	63.65	2.9	1.05	7	1.47	2	2	1	2	2	1	2	1
2	35	2	26.9	5	3.66	2	2	76	17	17	2.25	3.155	62	9	142	3.9	50.39	3.2	1.535	7.1	1.01	2	2	1	2	2	1	2	1
2	32	3	22.6	5	5	1	2	49	16	8	2.25	3.879	82	19	124	4.3	51.27	3	0.632	7.3	1.53	2	2	1	2	2	1	2	1
2	33	3	29.8	5	5	2	1	117	20	17	2.275	9.051	149	8	184	3	43.32	3.3	2.506	6.3	2.17	2	2	1	2	2	1	1	1
2	26	6	17.7	4	3.88	2	2	63	18	14	2.35	4.189	135	15	147	4.4	65.42	3.3	0.519	7.7	2.2	2	2	1	2	2	1	2	2
2	44	4	39.7	5	3.4	2	2	74	16	13	2.3	5.224	244	23	136	4	93.7	3	0.858	7	1.76	1	2	1	2	2	1	2	1
2	31	1	46.7	5	4.56	2	1	66	18	17	2.3	4.784	241	22	201	3.5	67.18	3.9	2.202	7.4	1.06	2	2	1	2	2	3	2	2
2	26	1	24.6	3	0.58	3	2	63	18	11	2.175	4.5	156	5	174	3.5	54.81	2.8	0.384	6.3	1.55	2	2	1	2	2	3	2	1
2	38	6	23.7	5	3.88	2	2	79	22	23	2.375	5.586	64	48	78	4.2	56.58	3.5	2.868	7.7	0.96	1	2	1	2	2	1	2	1
2	41	4	41.7	5	5	3	1	147	19	21	2.45	6.594	63	88	135	3.7	68.95	4	1.456	7.7	1.32	1	2	1	2	2	3	1	1
2	28	4	22.7	4	1.13	2	1	34	16	12	2.35	3.439	270	42	167	4.1	67.18	3	0.531	7.1	1.55	2	2	1	2	2	1	2	1
2	41	4	26.1	3	0.55	2	2	68	17	7	2.25	4.241	129	20	151	4.1	69.84	3.5	0.621	7.6	1.63	2	2	2	NA	NA	2	2	1
2	34	4	44.1	4	NA	2	2	89	14	11	2.25	5.586	113	5	143	2.9	48.62	3.5	1.75	6.4	1.99	2	2	1	2	2	1	2	1
2	38	2	27.1	1	NA	3	2	56	15	14	2.3	5.56	71	16	118	4	42.43	3.1	0.892	7.1	2.33	2	2	1	2	2	1	2	1
2	38	3	31.6	5	4.76	2	2	55	21	17	2.325	4.319	269	18	148	3.9	74.26	2.7	2.077	6.6	1.16	2	2	1	2	2	1	2	1
2	39	7	65.1	4	1.72	2	1	139	47	28	2.3	4.086	50	44	150	3.9	38.9	3.7	1.637	7.6	0.91	2	2	2	2	2	3	2	1
2	43	3	25.9	2	1.67	2	1	58	15	11	2.3	5.146	63	12	145	3.9	54.81	3	0.824	6.9	1.86	2	2	1	2	2	1	2	1
2	40	4	33	4	2.18	2	2	37	14	7	2.275	3.672	130	13	143	3	70.72	3.8	0.79	6.8	1.22	2	2	1	2	2	3	2	1
2	21	2	52	3	1.05	2	1	66	12	9	2.275	5.25	110	61	148	3.6	55.69	4	1.287	7.6	1.47	2	2	1	2	2	3	2	2
2	25	6	20.7	5	0.66	3	2	43	15	9	2.325	4.034	80	7	143	4.4	55.69	3.4	0.576	7.8	1.68	2	2	1	2	2	3	2	2
2	35	6	22.2	5	0.58	2	2	96	25	14	2.375	4.215	149	12	173	4.4	60.11	3.5	0.644	7.9	1.76	2	2	1	2	2	2	2	1
2	44	1	23	4	5	2	2	84	15	10	2.25	4.396	46	10	137	4.1	55.69	2.8	0.96	6.9	1.86	2	2	1	2	2	1	2	1
2	28	3	43.6	4	3.75	2	2	82	20	22	2.35	4.06	200	13	233	4	51.27	3.4	0.802	7.4	1.63	2	2	1	2	2	3	2	1
2	31	3	55.9	4	NA	2	2	87	16	14	2.225	5.12	97	23	132	3.7	62.76	3.3	2.235	7	1.03	2	2	1	2	2	3	1	1
2	41	1	31.6	2	0.8	2	1	97	42	54	2.3	4.293	175	63	178	4.5	53.92	2.5	3.534	7	0.78	2	2	1	2	2	1	2	1
2	39	3	32.6	5	4.47	2	1	60	19	16	2.225	4.551	46	11	134	3.8	64.53	3.3	0.632	7.1	1.55	2	2	1	2	2	1	2	1
2	21	2	21.6	4	3.88	1	2	83	17	15	2.2	3.414	70	10	122	3.8	56.58	3.1	0.598	6.9	1.34	2	2	1	2	2	3	2	2
2	21	3	41.6	3	3.3	2	2	64	14	16	2.3	4.138	120	16	165	4.1	66.3	2.7	0.734	6.8	0.88	2	2	2	2	2	3	2	2
2	39	6	24.3	5	4.94	2	1	55	29	15	2.35	7.836	233	18	159	4.1	81.33	3.4	1.14	7.5	2.66	2	2	1	2	2	3	2	1
2	34	4	27.3	3	0.65	2	1	114	21	21	2.225	4.344	59	43	123	3.6	55.69	3.1	1.4	6.7	1.32	2	2	1	2	2	3	2	1
2	36	1	36.8	3	3.32	2	2	59	20	25	2.275	8.068	115	30	157	3.6	60.11	3.5	3.602	7.1	0.98	2	2	1	2	2	3	2	2
2	29	3	22.7	2	1.17	1	1	71	21	13	2.3	4.319	75	58	151	4.5	52.16	2.8	0.802	7.3	1.42	2	2	1	2	2	1	2	1
2	43	3	20.3	4	2.08	1	1	68	13	8	2.45	5.275	65	12	176	4.2	55.69	3.1	1.027	7.3	1.55	2	2	1	2	2	1	2	1
2	44	3	28.1	5	5	2	2	82	16	16	2.375	6.025	101	14	142	4.3	77.79	2.8	1.885	7.1	0.98	2	1	2	2	2	1	2	1
2	40	1	33.3	1	NA	2	2	61	23	23	2.275	4.163	83	16	151	3.9	73.37	3.3	2.947	7.2	1.01	2	2	1	2	2	1	2	1
2	32	2	18.9	3	NA	2	2	37	15	13	2.25	3.827	141	11	174	4	60.11	2.8	0.756	6.8	2.17	2	2	1	2	2	1	2	1
2	34	3	44.7	4	4.08	2	2	71	18	17	2.275	4.293	109	25	122	3.9	68.07	3.3	0.677	7.2	1.66	2	2	1	2	2	1	1	2
2	22	3	27.8	5	4.62	2	2	69	15	10	2.225	5.094	118	5	123	3.8	64.53	3	1.152	6.8	1.24	2	2	1	2	2	1	2	2
2	31	7	30.2	5	2.72	2	2	61	15	10	2.15	5.637	37	8	104	3.5	49.5	3	0.734	6.5	0.88	2	2	1	2	2	1	2	1
2	37	3	37.2	1	NA	2	1	62	15	16	2.375	6.517	85	59	131	4.2	76.02	2.7	2.653	6.9	0.91	2	2	1	2	2	1	2	1
2	36	3	43.9	4	1.51	2	2	60	15	21	2.125	3.336	45	14	166	3.4	61	3	0.768	6.4	1.06	2	1	1	2	2	1	1	1
2	20	2	33.3	1	NA	2	2	70	13	9	2.275	3.957	109	12	134	3.4	62.76	2.9	1.592	6.3	1.24	2	2	1	2	2	1	2	1
2	23	3	25.1	5	5	2	2	51	25	15	2.45	4.732	296	11	179	4.6	68.07	2.9	1.039	7.5	1.71	2	2	1	2	2	3	2	2
2	29	3	21	4	3.98	3	2	66	17	15	2.175	2.146	52	13	127	3.6	60.11	2.8	0.745	6.4	0.88	2	2	1	2	2	3	2	2
2	38	1	43	5	3.85	2	2	77	14	13	2.15	4.267	50	13	116	3.9	52.16	3	1.727	6.9	1.01	2	2	1	2	2	1	2	1
2	29	3	33	5	3.84	2	2	70	27	30	2.3	4.758	128	45	140	4.4	65.42	3	1.389	7.4	1.16	2	2	1	2	2	1	2	2
2	22	1	35	4	1.2	2	2	66	17	17	2.35	3.982	70	16	158	4.2	53.92	2.9	0.756	7.1	1.66	2	2	1	2	2	3	2	2
2	38	1	25.1	1	0.33	2	2	63	17	12	2.3	4.241	171	15	171	4.2	61	3.2	1.31	7.4	1.71	2	2	1	2	2	1	2	1
2	21	1	52.8	4	2.41	2	1	70	16	20	2.15	4.138	58	21	112	3.4	59.23	3.4	1.095	6.8	1.09	2	2	1	2	2	1	2	1
2	29	4	30.6	2	NA	2	1	64	15	12	2.4	4.707	37	29	104	3.5	62.76	4	0.734	7.5	1.34	2	2	1	2	2	1	2	1
2	39	3	17.7	4	0.66	2	1	80	17	10	2.325	4.551	35	9	145	4.2	52.16	2.9	0.768	7.1	1.06	2	2	1	2	2	1	2	1
2	29	1	35.7	3	1.25	2	2	85	18	17	2.25	4.112	42	13	151	4	39.78	3.4	0.903	7.4	1.19	2	2	1	2	2	3	2	2
2	28	4	27.5	4	4.61	2	2	80	20	30	2.275	3.853	188	20	135	3.9	60.11	3.2	1.298	7.1	1.09	2	2	1	2	2	1	2	1
2	38	1	32.9	4	5	2	2	76	16	9	2.425	3.801	80	22	140	4.5	57.46	2.9	0.869	7.4	1.32	2	2	1	2	2	3	2	2
2	22	4	31.6	3	2.17	2	2	181	21	21	2.2	3.051	131	13	145	3.7	61.88	3.2	0.756	6.9	1.22	2	2	2	2	2	3	2	1
2	41	1	30.1	4	5	2	2	65	12	17	2.425	4.396	35	20	107	4	49.5	2.5	1.761	6.5	1.34	2	2	1	2	2	1	2	1
2	21	4	22.8	4	NA	2	2	42	10	7	2.325	4.008	79	7	96	3.9	61	2.8	0.61	6.7	1.78	2	2	1	2	2	3	2	1
2	26	4	19.6	4	0.96	2	2	66	17	6	2.375	3.827	83	16	164	4.1	57.46	3.3	0.519	7.4	1.47	2	2	1	2	2	3	2	1
2	29	4	19.8	4	0.87	2	2	55	17	8	2.3	3	107	6	142	4.2	86.63	3	0.576	7.2	1.68	2	2	1	2	2	3	2	1
2	29	3	17.1	3	NA	2	1	76	24	32	2.425	4.784	63	31	154	4.6	54.81	2.9	0.7	7.5	2.15	2	2	2	2	2	1	2	2
2	31	3	24.7	4	1.22	2	1	58	14	18	2.275	4.913	54	23	122	4	54.81	2.8	1.456	6.8	0.96	2	2	1	2	2	1	2	1
2	35	3	34.7	5	2.64	3	2	132	12	11	2.3	4.474	82	13	137	4	62.76	3	0.768	7	1.68	2	2	1	2	2	1	1	1
2	20	3	31	4	1.77	1	1	67	12	12	2.225	4.034	64	12	112	3.7	56.58	2.9	1.4	6.6	1.14	2	2	1	2	2	3	2	1
2	34	3	36.4	4	3.04	2	1	53	19	17	2.325	4.422	127	10	172	4.1	55.69	2.7	0.858	6.8	1.47	2	2	1	2	2	1	2	2
2	39	2	30.2	3	2.9	1	1	48	19	12	2.275	5.948	81	74	132	4	68.07	3.3	4.482	7.3	2.28	2	2	1	2	2	1	2	1
2	40	3	27.6	5	3.88	2	1	63	22	25	2.075	6	38	18	137	2.5	41.55	3.3	2.393	5.8	1.73	2	2	1	2	2	1	2	1
2	39	4	49.3	3	4.12	1	2	93	16	13	2.375	5.327	113	26	152	4	74.26	3.9	1.287	7.9	1.4	2	2	1	2	2	3	2	1
2	23	2	33.1	5	2.93	2	2	63	13	8	2.25	4.707	99	9	148	3.6	69.84	3.1	1.219	6.7	1.24	2	2	1	2	2	1	2	2
2	36	4	42.7	4	1.24	2	1	58	15	12	2.3	5.275	211	36	178	4.1	77.79	3.4	1.298	7.5	1.29	2	2	1	2	2	1	2	1
2	41	1	37.3	1	2.72	3	2	73	15	13	2.175	4.396	164	13	175	3.9	109.62	2.7	0.835	6.6	1.4	2	2	1	2	2	1	2	1
2	33	3	23.1	5	5	2	1	60	23	16	2.225	5.017	112	11	174	4.3	49.5	2.5	0.756	6.8	1.66	2	2	1	2	2	1	2	1
2	34	3	20	4	5	2	1	38	12	10	2.35	5.456	51	9	136	4.2	56.58	2.6	1.061	6.8	1.42	2	2	1	2	2	1	2	2
2	42	2	32.5	3	1.96	3	2	81	26	24	2.3	4.577	92	27	177	4.1	48.62	3	1.66	7.1	1.55	2	2	1	2	2	1	2	1
2	29	3	31.3	5	3.75	2	2	59	19	14	2.275	4.344	168	13	177	4.1	74.26	3.1	0.779	7.2	0.93	2	2	1	2	2	1	2	1
2	43	2	19.9	5	5	2	2	42	18	13	2.3	4.758	76	21	135	4.4	70.72	2.4	0.598	6.8	1.63	2	2	1	2	2	2	2	1
2	27	2	33.6	2	0.85	3	2	100	12	9	2.325	4.319	53	16	124	3.8	51.27	3.7	1.411	7.5	1.27	2	2	1	2	2	3	2	1
2	39	7	30.7	4	1.22	2	2	51	14	15	2.25	3.879	155	33	142	3.7	62.76	3.9	1.66	7.6	0.8	2	2	1	2	2	3	2	1
2	23	2	34.2	5	5	2	2	86	13	16	2.325	4.758	65	19	134	3.9	61.88	3.7	1.084	7.6	1.66	2	2	1	2	2	1	2	2
2	34	3	40.7	5	1.78	2	1	57	12	13	2.175	3.905	56	13	133	3.7	52.16	2.3	0.632	6	1.6	2	2	2	2	2	3	2	1
2	21	4	30.4	4	1.08	2	2	58	25	16	2.425	3.284	586	15	224	4.3	61.88	2.8	0.655	7.1	1.09	2	2	1	2	2	3	2	2
2	38	3	23.2	5	5	2	2	80	16	13	2.35	4.138	46	18	121	4.2	75.14	3.1	0.621	7.3	1.58	2	2	1	2	2	1	1	1
2	44	4	35.1	3	0.18	2	2	59	14	14	2.45	6.517	110	13	125	4.2	82.21	2.8	0.948	7	1.66	1	2	1	2	2	2	2	1
2	42	3	20.4	3	0.63	1	1	55	12	8	2.375	4.784	65	12	129	4	58.34	3.2	1.14	7.2	1.27	2	2	1	2	2	1	1	1
2	40	7	42.1	3	1.12	2	2	66	31	43	2.2	4.526	98	28	175	3.6	61.88	3.3	1.355	6.9	1.53	1	2	1	2	2	1	2	1
2	38	4	49.6	4	1.75	2	2	89	15	15	2.25	4.732	43	37	117	3.4	58.34	3.5	0.813	6.9	1.71	2	2	1	2	2	1	2	1
2	21	4	25.9	3	2.37	2	2	55	18	10	2.275	4.086	114	9	172	4	60.11	3.3	0.497	7.3	1.78	2	2	1	2	2	3	2	2
2	21	4	25.7	4	1.08	2	2	58	16	6	2.3	3.284	138	15	161	4	76.91	3	0.644	7	1.6	2	2	1	2	2	3	2	2
2	39	4	30.3	2	0.81	3	1	73	18	14	2.275	3.931	204	14	189	3.5	65.42	4	0.689	7.5	1.24	2	2	1	2	2	3	1	1
2	39	1	34.7	1	0.25	3	2	94	16	28	2.1	5.25	70	23	127	3.6	37.13	3.6	2.269	7.2	1.01	2	2	1	2	2	1	2	1
2	30	4	48.9	4	2.49	3	2	120	15	10	2.225	4.422	192	28	132	3.8	70.72	3.8	0.802	7.6	1.24	2	2	1	2	2	1	2	1
2	26	7	33.3	4	2.38	2	1	56	15	5	2.225	3.982	148	15	180	4.1	49.5	3.1	0.723	7.2	1.22	2	2	1	2	2	1	2	1
2	41	4	22.9	4	3.5	2	2	60	16	15	2.325	3.724	108	22	157	3.8	53.04	3.7	0.881	7.5	1.4	2	2	1	2	2	1	1	1
2	34	2	28.3	1	NA	3	2	97	21	21	2.35	4.629	104	45	132	4.2	64.53	3.7	1.49	7.9	1.22	2	2	1	2	2	1	2	1
2	39	4	20.9	3	1.07	2	1	59	15	10	2.225	4.034	97	9	124	3.7	45.97	2.7	0.305	6.4	2.3	2	2	1	2	2	1	2	1
2	28	6	26.3	5	NA	2	1	56	14	10	2.325	3.776	81	8	136	4.2	53.92	3.3	0.723	7.5	1.68	2	2	1	2	2	1	2	2
2	22	1	23.7	4	1.95	2	2	47	17	15	2.3	3.982	147	9	136	4.2	60.11	2.9	0.531	7.1	1.29	2	2	1	2	2	3	2	2
2	36	1	41.8	4	3.32	2	1	63	52	61	2.2	8.068	205	64	195	3.5	56.58	3.7	2.981	7.2	1.11	2	2	1	2	2	1	1	2
2	20	1	20.8	2	3.32	2	1	62	17	12	2.375	3.595	100	14	124	4.6	64.53	2.8	0.869	7.4	1.58	2	2	1	2	2	3	2	2
2	23	4	22.3	4	NA	2	2	85	28	19	2.25	4.008	375	21	189	4	53.92	3.5	0.869	7.5	1.22	2	2	1	2	2	1	1	1
2	32	3	26.2	3	NA	1	1	54	16	13	2.325	4.629	45	15	130	4.4	67.18	2.8	0.982	7.2	1.42	2	2	1	2	2	3	2	2
2	40	4	32.7	4	1.77	2	2	51	20	17	2.25	4.888	109	34	151	4	68.07	2.8	0.542	6.8	1.73	2	2	1	2	2	1	1	2
2	23	4	28.2	4	1.89	2	2	94	20	23	2.4	4.189	235	19	211	4	68.07	3.9	0.869	7.9	1.29	2	2	2	2	2	3	2	2
2	22	4	28	3	1.49	2	2	64	17	9	2.325	4.707	121	25	136	3.9	77.79	3.8	1.016	7.7	1.01	2	2	1	2	2	1	1	1
2	39	6	22	5	5	2	2	76	11	6	2.35	5.172	70	13	140	4.3	65.42	2.9	0.994	7.2	1.4	2	2	1	2	2	1	2	1
2	40	6	22.4	5	5	2	2	59	16	14	2.3	4.603	74	12	152	4.4	52.16	2.8	1.423	7.2	1.58	2	2	1	2	2	1	2	2
2	21	3	31.4	4	0.96	2	2	48	18	14	2.325	3.646	115	15	161	4.1	76.02	3.5	0.519	7.6	1.4	2	2	1	2	2	3	2	2
2	34	1	39.6	3	NA	2	2	100	17	21	2.2	3.155	99	26	139	4.4	53.04	3.2	1.547	7.6	1.01	2	2	1	2	2	1	2	1
2	27	4	22.2	3	0.14	2	2	76	14	9	2.25	3.207	175	16	151	4.2	83.1	2.4	0.463	6.6	1.68	2	2	1	2	2	3	2	1
2	23	3	43.4	3	1.59	2	1	130	13	15	2.3	4.939	52	15	218	4	51.27	3.2	1.298	7.2	1.5	2	2	1	2	2	1	2	1
2	28	3	38.9	5	3.7	2	2	76	18	17	2.25	5.275	59	17	172	3.5	72.49	3.2	0.982	6.7	1.5	2	2	1	2	2	3	2	1
2	39	1	29.1	2	NA	2	2	73	18	27	2.375	6.284	94	43	118	4.2	48.62	3.2	3.172	7.4	1.06	2	2	1	2	2	3	1	1
2	41	6	21.9	5	5	1	1	44	16	12	2.35	5.974	65	17	136	4.1	60.11	3.4	1.84	7.5	2.22	2	2	1	2	2	1	2	1
2	41	4	57.7	3	1.24	2	2	85	12	10	2.2	3.569	101	13	152	3.2	78.68	3.3	1.231	6.5	1.09	2	2	1	2	2	2	2	1
2	43	4	37	4	5	2	2	94	13	12	2.25	5.534	51	34	116	3.5	73.37	3.7	1.027	7.2	1.42	2	2	1	2	2	1	2	1
2	34	1	23.5	3	2.52	2	2	60	24	26	2.175	3.465	51	33	120	4	54.81	3.1	0.655	7.1	1.42	2	2	1	2	2	1	2	1
2	23	1	59.7	2	0.42	2	1	81	29	36	2.3	3.491	180	33	202	3.9	60.11	3.8	1.208	7.7	0.96	2	2	1	2	2	1	2	2
2	41	4	32.8	4	2.64	2	2	50	13	10	2.15	4.138	120	14	129	3.7	81.33	3.2	0.7	6.9	1.5	2	1	1	2	2	2	2	1
2	22	4	25	4	1.79	2	2	55	17	11	2.375	2.896	105	10	138	4.1	63.65	3	0.565	7.1	1.29	2	2	1	2	2	3	2	1
2	33	3	22.6	5	5	2	2	45	29	15	2.35	3.698	93	10	157	4.6	63.65	2.7	0.903	7.3	1.89	2	2	1	2	2	1	2	1
2	40	4	35.9	3	NA	2	2	75	22	27	2.125	4.991	170	44	190	3.6	73.37	3.4	0.847	7	2.28	2	2	1	2	2	3	2	1
2	28	7	29	3	0.84	2	1	58	13	9	2.35	3.801	96	13	135	4.3	83.1	3.4	0.892	7.7	0.85	2	2	2	2	2	1	2	1
2	31	1	38.7	1	0.81	2	2	63	12	12	2.25	3.905	90	6	162	3.3	45.97	3.4	1.558	6.7	1.94	2	2	1	2	2	1	2	1
2	21	3	38.1	4	5	2	2	77	22	25	2.35	4.474	106	22	186	4.5	60.11	3.2	1.129	7.7	1.29	2	2	1	2	2	3	2	2
2	31	6	29.5	5	2.79	3	2	64	12	13	2.2	4.577	58	20	133	3.5	43.32	4.2	1.502	7.7	1.06	2	2	1	2	2	1	1	1
2	44	3	28.1	4	5	2	2	61	12	11	2.25	5.637	54	8	119	3.9	67.18	3	0.903	6.9	1.55	2	2	1	2	2	1	2	1
2	43	4	32.9	4	1.44	2	2	87	11	11	2.25	5.534	45	36	160	3.6	61	3.5	1.276	7.1	1.34	2	1	2	2	2	2	2	1
2	44	3	38.8	3	0.78	2	1	118	24	26	2.375	5.87	104	29	215	3.9	63.65	3	2.1	6.9	1.97	2	2	2	2	2	2	2	1
2	34	3	52.2	4	3.47	2	2	90	54	60	2.325	5.793	76	34	228	3.9	61	3.9	3.184	7.8	0.91	2	2	1	2	2	3	2	1
2	20	2	35.8	2	0.52	2	2	82	16	11	2.2	7.137	108	9	182	2.6	40.66	3.8	2.506	6.4	1.97	2	2	1	2	2	1	2	1
2	24	2	42.3	4	NA	2	1	84	17	13	2.4	5.12	162	12	162	3.9	74.26	3.4	1.14	7.3	0.91	2	2	1	2	2	2	2	1
2	30	6	26.1	5	NA	2	2	67	20	21	2.1	3.439	160	7	180	3.1	41.55	3.4	0.452	6.5	1.09	2	2	1	2	2	1	1	1
2	44	2	19.6	5	0.25	3	2	59	26	20	2.25	4.939	166	14	106	4.2	57.46	3	0.847	7.2	1.86	2	2	1	2	2	2	1	1
2	25	2	26.1	3	NA	2	1	64	13	3	2.225	3.155	145	8	157	4.2	61	2.8	0.689	7	1.5	2	2	1	2	2	3	2	1
2	43	3	36.2	5	5	2	1	42	15	12	2.125	3.388	63	19	144	3.7	56.58	2.8	3.139	6.5	0.8	2	2	1	2	2	1	2	2
2	44	7	35	4	0.93	2	2	78	40	57	2.3	4.603	101	21	191	4.5	66.3	2.3	1.106	6.8	1.4	2	2	1	2	2	2	1	1
2	29	3	19.2	5	5	2	2	53	16	14	2.325	4.888	48	19	109	4.2	60.11	2.8	1.434	7	1.6	2	2	1	2	2	3	2	2
2	27	3	27.2	5	4.8	2	2	53	16	10	2.2	4.5	57	10	119	4.4	69.84	3.1	0.666	7.5	1.78	2	2	1	2	2	1	2	2
2	38	4	31.7	5	5	2	2	61	14	10	2.15	4.526	211	23	151	3.4	71.6	3.2	1.129	6.6	1.6	2	1	1	2	2	1	2	2
2	32	2	34.4	4	2.73	2	1	83	18	22	2.35	3.957	78	15	107	4.1	64.53	2.7	2.913	6.8	0.91	2	2	1	2	2	1	1	1
2	41	1	36.5	3	0.68	2	2	93	32	50	2.2	3.62	87	51	143	4	39.78	3.3	1.208	7.3	1.06	1	2	1	2	2	1	2	1
2	42	4	39	4	2.77	2	2	50	18	15	2.375	5.327	241	24	190	4	61	3.2	0.666	7.2	1.24	2	2	1	2	2	1	2	2
2	39	3	25.4	5	5	2	2	46	20	16	2.45	5.741	63	14	121	4.6	78.68	2.9	0.677	7.5	2.61	2	2	1	2	2	1	1	1
2	44	1	23.6	5	5	2	2	84	18	13	2.15	4.629	75	22	149	3.4	61	3.6	0.835	7	2.09	2	2	1	2	2	1	2	1
2	37	1	39.6	4	1.99	2	2	71	19	32	2.225	5.327	22	9	141	2.7	37.13	3.2	1.456	5.9	1.73	2	2	1	2	2	1	2	1
2	34	4	30.3	3	0.69	2	1	63	15	10	2.225	5.301	156	16	208	3.7	57.46	3.7	0.576	7.4	1.84	2	2	1	2	2	3	2	1
2	44	3	28.5	5	3.01	2	1	44	19	15	2.225	6.025	152	4	178	4.3	48.62	2.9	1.027	7.2	1.22	2	2	1	2	2	3	2	2
2	31	3	24.1	4	0.13	2	2	71	13	17	2.3	3.776	69	19	129	4.7	58.34	2.7	1.637	7.4	1.06	2	2	1	2	2	2	2	1
2	40	1	42.4	3	3.25	2	1	58	23	35	2.175	5.456	71	24	124	3.5	60.11	3	1.377	6.5	1.71	2	2	1	2	2	1	1	1
2	41	3	56.9	5	2.55	2	1	86	14	13	2.325	4.112	41	16	162	3.6	58.34	3.2	1.344	6.8	1.32	2	2	1	2	2	1	2	1
2	38	1	36.1	1	2.03	2	2	149	108	131	2.375	5.819	59	143	127	3.9	41.55	3.4	2.935	7.3	0.98	2	2	1	2	2	1	2	1
2	37	3	48.9	3	2.15	1	1	72	13	12	2.35	4.862	66	16	143	3.8	65.42	3.5	1.152	7.3	1.19	2	2	2	2	2	1	2	1
2	33	7	32.5	3	2.2	2	2	113	15	16	2.275	5.172	61	15	157	3.7	64.53	3.6	1.558	7.3	1.29	2	2	1	2	2	3	2	1
2	38	3	31.7	5	0.3	2	2	55	14	11	2.35	4.189	152	13	186	4.1	61.88	2.6	1.964	6.7	1.6	2	2	2	2	2	3	2	2
2	34	3	43.6	5	2.16	2	1	37	17	13	2.125	3.698	199	27	215	3.9	67.18	3.1	1.129	7	1.58	2	2	1	2	2	3	2	2
2	30	4	22.7	4	2.07	2	2	38	23	11	2.275	4.241	513	9	125	3.8	71.6	2.8	1.14	6.6	1.71	2	2	1	2	2	3	2	1
2	28	3	42.4	2	0.51	2	1	85	36	47	2.325	4.603	68	27	154	3.6	70.72	2.8	1.445	6.4	0.98	2	2	1	2	2	1	2	1
2	42	2	33	3	3.2	2	2	69	12	6	2.175	5.069	72	12	140	3.7	45.97	2.9	2.348	6.6	1.29	2	2	1	2	2	2	2	1
2	27	7	40.6	4	5	2	1	69	16	40	2.225	4.241	44	35	135	3.7	72.49	3.3	0.948	7	1.01	2	2	1	2	2	2	2	2
2	39	3	43.4	5	5	2	2	63	15	14	2.375	5.172	33	16	162	3.5	68.07	3.4	2.043	6.9	1.55	2	2	1	2	2	3	2	1
2	34	3	38.1	5	4.78	2	1	92	16	16	2.275	4.138	48	10	134	4.1	50.39	3.3	0.677	7.4	1.42	2	2	1	2	2	1	1	1
2	31	4	22.8	4	1.18	2	2	73	16	12	2.275	3.336	125	14	149	3.8	56.58	3.7	0.655	7.5	1.29	2	2	1	2	2	3	2	2
2	43	7	17.6	4	NA	2	2	46	16	6	2.3	5.172	112	20	127	4.1	64.53	3.6	0.587	7.7	1.24	2	2	1	2	2	1	2	1
2	29	6	23.8	3	2.43	3	2	68	13	10	2.2	3.491	110	9	143	3.7	39.78	2.9	0.914	6.6	1.55	2	1	2	NA	NA	1	2	1
2	25	7	52.5	4	2.2	2	2	84	22	20	2.35	3.879	321	26	130	3.9	64.53	3.5	2.145	7.4	0.78	2	2	1	2	2	3	2	1
2	35	6	17	2	1.39	3	2	65	19	17	2.375	4.939	111	15	155	4.3	39.78	3.3	0.632	7.6	2.07	2	2	1	2	2	1	2	1
2	36	3	44.7	4	2.64	2	1	149	14	12	2.3	5.612	101	18	117	3.9	56.58	3.2	2.077	7.1	1.24	2	2	1	2	2	1	2	1
2	42	1	21.2	4	5	2	2	63	21	17	2.325	4.913	104	12	176	4.4	55.69	2.8	0.768	7.2	1.97	2	2	2	2	2	1	2	1
2	28	2	22.6	3	1.19	2	1	87	16	11	2.25	5.146	48	12	120	4.4	58.34	3.2	1.66	7.6	1.29	2	2	1	2	2	1	2	1
2	20	1	32.6	3	NA	3	2	82	19	19	2.4	4.448	77	24	167	4.1	66.3	3.8	0.937	7.9	1.14	2	2	1	2	2	3	2	2
2	27	1	32.8	2	0	2	2	60	19	20	2.475	4.758	83	20	168	4.2	59.23	3.6	1.942	7.8	1.27	2	2	1	2	2	2	2	1
2	28	1	19	4	1.66	2	1	51	19	12	2.275	3.879	114	18	128	4.5	61	2.8	0.576	7.3	1.84	2	2	1	2	2	3	2	2
2	30	7	23.8	5	2.4	2	1	61	11	8	2.225	4.474	63	9	138	3.7	70.72	2.6	0.677	6.3	1.76	2	2	1	2	2	3	2	1
2	21	4	21.9	5	5	2	2	73	17	11	2.4	4.422	176	23	99	4.5	68.95	4	0.79	8.5	1.4	2	2	1	2	2	3	2	2
2	36	1	25.8	1	NA	1	1	110	19	16	2.2	4.913	75	17	131	3.6	38.01	2.7	1.287	6.3	1.66	2	2	1	2	2	1	2	1
2	31	7	41.7	4	5	2	1	55	17	15	2.25	3.336	110	41	129	3.8	53.04	3	2.393	6.8	1.22	2	2	1	2	2	2	2	2
2	31	4	29.5	3	NA	2	1	68	18	14	2.275	3.801	130	19	119	4	69.84	3.3	0.384	7.3	1.42	2	2	1	2	2	1	2	1
2	36	3	63.4	2	4.81	2	2	88	10	11	2.2	4.784	39	23	149	3.4	61	3.2	2.077	6.6	0.98	2	2	1	2	2	1	1	1
2	20	2	41.7	3	1.08	2	1	61	13	11	2.25	5.405	54	15	173	4	67.18	2.6	0.948	6.6	1.03	2	2	2	2	2	3	2	2
2	37	6	19.6	5	4.69	2	2	34	11	9	2.125	4.939	68	8	122	3.8	47.74	3.1	0.474	6.9	2.04	2	2	1	2	2	1	2	1
2	42	2	21	5	5	2	2	77	24	22	2.35	5.301	71	17	148	3.9	80.44	3.1	0.79	7	2.28	2	2	1	2	2	1	2	1
2	29	3	23.9	3	0.31	2	1	66	13	7	2.35	5.327	68	6	135	3.9	71.6	3	2.043	6.9	1.06	2	2	1	2	2	3	2	1
2	32	3	18.3	3	0.65	2	2	34	19	10	2.175	3.543	223	7	154	3.8	62.76	2.8	0.745	6.6	1.66	2	2	1	2	2	1	2	1
2	38	3	34.4	4	1.14	2	1	84	13	10	2.3	5.275	101	11	145	4	68.07	3.1	0.926	7.1	1.81	2	2	1	2	2	1	2	1
2	26	1	18.7	2	0	2	2	124	33	47	2.3	5.146	91	40	146	3.8	47.74	3.1	1.524	6.9	1.42	2	2	2	NA	NA	3	2	1
2	30	3	23.5	5	5	2	1	61	18	13	2.4	4.008	89	22	139	4.5	70.72	3	0.497	7.5	1.99	2	2	1	2	2	1	2	1
2	30	2	21	5	5	2	2	54	12	10	2.2	6.181	48	7	151	3.1	49.5	2.9	1.298	6	2.4	2	2	1	2	2	1	2	1
2	33	6	26.1	5	2.39	2	1	31	17	12	2.35	4.551	75	10	142	3.9	55.69	3	0.881	6.9	1.42	2	2	1	2	2	1	2	2
2	42	4	61.2	5	5	2	2	66	12	10	2.275	4.551	109	10	144	3.6	59.23	3.8	0.644	7.4	1.73	2	2	1	2	2	2	2	1
2	20	1	17.5	2	0.45	2	2	61	13	9	2.325	3.905	77	8	150	4.3	45.97	3	0.542	7.3	1.55	2	2	1	2	2	3	2	1
2	24	3	35.8	4	2.13	3	2	66	28	39	2.3	3.491	82	36	156	3.8	53.04	4.2	0.7	8	0.93	2	2	1	2	2	1	2	2
2	42	4	33	4	0.99	2	2	47	10	7	2.175	5.353	80	22	128	3.6	63.65	3.2	1.671	6.8	1.4	2	2	1	2	2	3	2	1
2	29	3	27	4	1.82	2	2	64	14	17	2.175	5.87	97	12	123	3.8	54.81	3.5	1.535	7.3	1.68	2	2	1	2	2	1	2	1
2	42	1	37.2	5	5	2	2	94	14	15	2.2	4.836	58	20	135	3.8	46.85	3.2	1.637	7	1.09	2	2	2	2	2	1	1	1
2	33	3	17	2	0.64	2	1	44	24	17	2.175	3.931	67	14	129	4.4	59.23	2.7	0.632	7.1	1.5	2	2	1	2	2	1	2	2
2	35	1	26.9	4	1.44	2	1	67	34	30	2.2	4.965	96	24	139	4	61.88	3.2	1.389	7.2	1.5	2	2	1	2	2	1	2	1
2	43	1	42.8	4	2.91	2	2	94	22	32	2.2	5.146	75	12	136	3.7	63.65	3.2	1.919	6.9	1.32	2	2	1	2	2	1	1	1
2	31	4	26.6	2	0.52	2	1	66	16	10	2.325	5.663	127	19	134	4.2	66.3	3	2.326	7.2	1.16	1	2	1	2	2	3	2	2
2	24	4	18	4	1.66	2	2	46	14	10	2.35	3.853	129	13	116	4.2	66.3	2.9	0.452	7.1	2.4	2	2	1	2	2	2	2	2
2	30	4	28.1	3	0.61	2	2	79	15	13	2.325	3.776	220	23	179	4.4	78.68	3.4	0.7	7.8	1.24	2	2	2	2	2	3	2	1
2	22	1	19.8	4	3.83	2	2	57	15	8	2.35	4.551	52	9	119	3.8	68.07	3	1.581	6.8	1.73	2	2	1	2	2	1	2	2
2	40	1	26.7	3	0.81	3	2	62	19	14	2.25	3.879	50	18	150	4.1	54.81	3.1	3.263	7.2	0.96	2	2	1	2	2	1	2	1
2	28	6	28.2	5	5	2	2	88	17	15	2.3	4.344	68	13	151	3.8	53.92	3.5	1.061	7.3	1.03	2	2	1	2	2	3	2	2
2	33	4	29	4	NA	2	2	79	13	13	2.225	4.577	63	18	154	3.3	57.46	4	0.96	7.3	1.68	2	1	1	2	2	2	2	1
2	27	3	25.2	4	4.04	2	2	65	21	18	2.3	4.5	62	13	172	4.5	77.79	3	1.016	7.5	1.45	2	2	1	2	2	2	2	1
2	40	6	28.5	5	2.4	2	2	79	12	13	2.375	4.939	32	19	146	4	69.84	3.4	1.671	7.4	1.19	2	2	2	2	2	1	2	2
2	20	3	19	4	3.79	3	2	47	15	13	2.325	3.905	53	10	121	4.4	54.81	2.4	0.576	6.8	1.6	2	2	1	2	2	3	2	2
2	30	1	26.1	4	0.92	2	1	72	20	19	2.15	3.129	154	12	181	4.3	47.74	2.8	0.858	7.1	1.01	2	2	1	2	2	3	2	1
2	26	1	18.7	3	2.72	3	2	96	25	21	2.375	4.448	63	12	198	3.9	56.58	2.7	1.434	6.6	1.97	2	2	1	2	2	3	2	2
2	35	2	24.4	4	1.3	2	2	76	15	11	2.2	4.344	80	8	160	4.1	57.46	3.1	0.914	7.2	2.09	2	2	1	2	2	3	2	1
2	33	4	25.6	4	0.94	2	1	68	42	27	2.275	4.293	129	79	158	3.7	66.3	3.3	0.711	7	1.73	2	2	1	2	2	3	2	1
2	44	3	23.4	5	5	2	1	41	18	7	2.1	4.396	102	9	132	4.1	60.11	2.6	0.508	6.7	2.12	2	2	1	2	2	1	2	1
2	41	4	34.7	5	1.57	2	2	131	31	61	2.225	3.439	1059	66	224	3.9	94.59	3.5	0.903	7.4	1.24	1	2	1	2	2	3	2	1
2	37	3	41.6	2	2.39	2	1	72	34	37	2.175	4.422	110	10	151	3.3	58.34	3.1	1.095	6.4	1.6	2	2	1	2	2	1	1	1
2	28	6	22.1	5	2.69	2	2	44	11	9	2.525	5.327	66	8	126	4.6	45.97	3	0.587	7.6	2.09	2	2	1	2	2	1	2	1
2	22	3	39.6	4	NA	2	2	71	28	38	2.4	5.844	202	25	273	4.3	82.21	3.1	2.326	7.4	1.06	2	2	1	2	2	3	2	2
2	27	4	34.2	3	0.56	2	2	81	15	14	2.325	4.215	322	20	185	4	74.26	3	0.565	7	1.22	2	2	1	2	2	3	2	1
2	32	2	37.1	1	0.03	2	1	67	47	73	2.45	5.896	265	64	168	4.6	75.14	2.9	2.439	7.5	1.16	2	2	1	2	2	3	1	1
2	30	4	33.7	5	1.19	2	2	116	13	11	2.2	3.543	88	12	148	4	60.11	3.7	0.689	7.7	1.24	1	2	1	2	2	1	2	1
2	35	3	37.1	4	3.5	3	2	38	16	23	2.35	4.37	122	20	176	4.5	62.76	2.6	1.739	7.1	1.03	2	2	1	2	2	1	1	1
2	21	4	31.5	4	3.4	2	2	68	18	13	2.325	4.551	170	12	174	3.7	67.18	3.9	0.824	7.6	1.37	2	2	1	2	2	3	2	2
2	38	1	25.7	4	2.92	2	2	57	15	13	2.325	3.853	74	22	146	4.4	61.88	3.2	0.768	7.6	1.86	2	2	1	2	2	1	2	1
2	21	3	28.4	4	0.39	2	2	84	17	7	2.225	4.551	97	9	168	3.9	56.58	3.1	1.174	7	1.27	2	2	1	2	2	3	2	2
2	43	6	20.9	5	5	2	2	45	15	19	2.175	3.31	76	19	130	3.8	64.53	3.3	0.632	7.1	1.78	2	2	1	2	2	1	2	1
2	39	3	27.4	5	5	2	2	48	28	30	2.25	7.758	187	7	172	3.4	59.23	3	1.818	6.4	2.82	2	2	1	2	2	1	2	1
2	28	3	22.5	3	3.04	2	1	47	14	13	2.3	4.707	63	16	139	4.3	50.39	2.4	1.219	6.7	1.5	2	2	1	2	2	3	2	2
2	35	1	36	5	4.34	2	2	102	18	18	2.175	3.543	84	11	170	3.5	73.37	3.2	0.644	6.7	0.91	2	2	1	2	2	1	2	2
2	31	4	21.6	4	2.24	2	2	48	19	15	2.375	5.534	93	29	140	4	92.82	3.6	1.264	7.6	1.37	2	2	1	2	2	3	2	2
2	35	2	25.9	4	NA	2	1	99	21	33	2.425	5.508	53	32	132	4.4	61	3.4	1.682	7.8	1.6	2	2	1	2	2	3	2	1
2	21	1	49.4	3	1.41	1	1	68	13	20	2.125	3.776	58	30	173	3.7	53.92	3.1	1.716	6.8	0.93	2	2	1	2	2	2	1	1
2	35	1	22	4	3.84	2	1	61	20	18	2.325	3.776	91	21	142	4.3	70.72	3.3	0.745	7.6	1.89	2	2	1	2	2	1	1	1
2	23	1	30.7	4	5	2	2	68	30	27	2.225	4.603	410	21	182	3.6	61	2.9	0.689	6.5	1.47	2	2	1	2	2	3	2	2
2	34	4	54.6	3	1.65	2	2	106	22	22	2.425	3.543	309	37	198	4.1	76.02	3	0.858	7.1	1.14	1	2	1	2	2	3	1	1
2	22	4	32.5	3	1.67	2	2	65	14	11	2.4	4.526	122	22	115	4.5	74.26	3.2	0.881	7.7	1.01	2	2	1	2	2	3	2	2
2	31	4	22.8	5	5	2	2	62	19	13	2.25	4.37	194	12	165	3.8	68.07	3.2	0.418	7	1.94	2	2	1	2	2	3	2	2
2	44	7	30.9	3	1.02	2	2	141	23	20	2.425	4.267	44	53	113	3.3	26.52	4	1.185	7.3	1.73	2	2	1	2	2	3	2	1
2	34	3	30	4	3.5	2	1	66	20	25	2.175	4.215	91	21	150	4.2	60.11	2.6	1.106	6.8	1.45	2	2	2	2	2	1	1	1
2	25	1	43.7	4	0.81	2	2	70	22	36	2.275	3.543	120	19	176	3.6	47.74	4.2	1.129	7.8	1.27	2	2	1	2	2	1	2	1
2	42	1	28.7	1	0.45	2	2	64	25	25	2.225	4.577	76	14	132	3.9	47.74	3.9	1.084	7.8	1.22	1	2	2	2	2	1	2	2
2	32	6	19.3	4	1.38	2	2	53	15	11	2.175	5.301	61	18	128	4	51.27	3.5	1.061	7.5	1.4	2	2	1	2	2	1	2	2
2	36	1	31.8	5	3.98	2	2	52	13	15	2.3	3.853	49	12	123	4	53.92	3.2	1.264	7.2	0.98	2	2	1	2	2	1	2	1
2	26	1	25.5	3	NA	2	2	49	16	18	2.15	2.974	105	15	136	4.3	51.27	2.4	0.824	6.7	1.24	2	2	2	2	2	1	2	1
2	35	1	31.2	3	2.17	2	2	62	18	21	2.325	5.301	73	20	147	4.2	49.5	3.8	2.958	8	1.09	2	2	1	2	2	1	2	1
2	30	3	33.9	4	1.72	2	1	91	15	15	2.15	5.12	44	18	129	4	75.14	3	4.019	7	0.85	1	2	1	2	2	3	1	2
2	23	4	35.6	2	0.61	2	2	69	13	7	2.125	3.724	221	12	135	3.4	42.43	3.1	0.644	6.5	1.42	2	2	1	2	2	1	2	1
2	44	6	28.3	5	5	2	2	85	18	22	2.275	5.172	82	22	140	3.7	49.5	3.1	1.298	6.8	1.09	2	2	1	2	2	1	2	1
2	33	3	25.7	3	1.73	2	1	69	15	11	2.3	3.879	92	24	134	4	76.02	3.4	0.847	7.4	1.78	1	1	1	2	2	3	2	2
2	41	1	46.5	3	2.49	1	1	95	17	15	2.275	4.603	82	14	166	3.6	60.11	3.9	1.039	7.5	1.09	2	2	1	2	2	3	2	2
2	21	7	25.4	4	1.64	2	2	63	13	16	2.4	2.87	99	12	163	4.1	86.63	2.7	0.463	6.8	1.34	2	2	2	2	2	3	2	2
2	36	4	31.6	4	0.12	2	1	59	22	23	2.225	4.293	455	39	129	3.8	82.21	3.1	1.163	6.9	1.01	1	1	1	2	2	3	2	1
2	32	3	22.9	5	2.34	2	1	49	12	10	2.325	5.043	92	10	121	3.9	60.11	3	1.095	6.9	1.78	2	2	1	2	2	2	2	1
2	34	2	33.5	4	3.33	2	2	57	14	12	2.35	4.707	179	21	155	4.1	56.58	2.7	1.163	6.8	1.34	2	2	1	2	2	1	1	1
2	22	6	20.8	4	NA	2	2	48	16	13	2.275	3.62	78	16	164	4.5	36.24	3.3	0.734	7.8	1.6	2	2	1	2	2	3	2	2
2	37	1	24.6	4	1.26	2	2	56	18	19	2.275	3.724	138	6	132	3.9	61.88	3.7	0.418	7.6	1.73	2	2	1	2	2	2	2	1
2	44	2	19.6	4	1.36	2	1	56	20	18	2.425	6.672	84	19	165	4.4	49.5	3.2	1.445	7.6	1.11	2	2	1	2	2	1	2	1
2	41	4	31.9	4	0.32	2	1	42	33	23	2.275	5.094	589	34	169	4.1	94.59	2.9	3.195	7	2.15	2	2	1	2	2	3	1	1
2	31	3	46	4	4.14	2	2	77	15	16	2.25	4.991	88	18	147	3.7	53.92	3.5	1.276	7.2	1.03	2	2	1	2	2	1	2	1
2	24	6	24.7	3	NA	3	2	112	15	9	2.075	6.232	57	13	143	2.7	51.27	3.3	2.608	6	1.24	2	2	1	2	2	1	2	1
2	34	1	29.6	4	1.52	2	2	85	17	19	2.3	4.991	122	20	166	4.1	57.46	2.5	0.892	6.6	1.22	2	2	1	2	2	1	2	1
2	20	4	25.9	3	2.33	2	2	65	16	12	2.275	4.189	45	11	152	3.7	61	3.4	0.644	7.1	2.02	2	2	1	2	2	3	2	2
2	41	4	37.5	3	0.38	2	2	68	16	11	2.225	4.241	266	12	183	3.7	68.95	3.6	0.914	7.3	1.16	1	2	1	2	2	2	2	1
2	42	2	28	3	5	2	2	55	18	17	2.225	4.267	87	20	147	3.9	68.07	3.7	1.231	7.6	1.34	2	2	1	2	2	2	2	1
2	23	3	29.9	5	0.52	2	2	76	16	11	2.35	4.319	104	11	149	4.2	68.95	3	0.531	7.2	1.99	2	2	1	2	2	3	2	2
2	21	3	24	3	1.19	2	1	58	14	11	2.275	2.819	27	8	130	4	60.11	3	0.542	7	1.42	2	2	1	2	2	1	2	2
2	20	2	33.1	4	4.34	2	2	59	28	36	2.375	4.551	173	23	199	4.3	52.16	3.5	0.892	7.8	1.16	2	2	1	2	2	3	2	1
2	36	7	37.3	4	1.42	2	1	94	67	61	2.35	5.353	83	62	185	4.4	56.58	3.2	2.235	7.6	1.11	1	2	1	2	2	1	2	1
2	32	3	29.1	4	0.85	2	1	64	19	23	2.175	5.793	338	19	157	3.7	72.49	2.8	1.287	6.5	1.37	2	2	1	2	2	2	2	1
2	31	3	19.9	5	1.6	2	2	42	14	12	2.375	3.077	57	13	131	4.3	61.88	2.6	0.756	6.9	1.4	2	2	1	2	2	1	2	1
2	39	3	30.8	3	1.5	2	1	83	16	14	2.175	3.853	104	14	146	3.3	57.46	3.5	1.479	6.8	0.88	1	2	1	2	2	1	2	1
2	41	4	44.3	4	1.82	2	2	88	23	20	2.2	3.698	347	18	188	3.5	66.3	3.3	0.745	6.8	2.04	2	2	1	2	2	2	2	1
2	22	6	20	5	3.4	2	2	52	21	10	2.35	4.474	268	10	155	4.2	65.42	3.1	0.621	7.3	1.86	2	2	1	2	2	3	2	2
2	28	4	25.1	5	NA	3	2	66	20	12	2.225	4.37	235	14	134	3.7	67.18	3.4	0.982	7.1	1.5	2	2	1	2	2	3	2	2
2	35	3	25.8	4	0.93	2	2	123	28	30	2.25	7.655	122	16	190	2.9	61.88	3.3	2.36	6.2	2.02	2	2	1	2	2	1	2	1
2	27	4	31.6	5	5	2	2	46	16	24	2.375	5.456	280	7	151	3.9	76.02	4.1	0.587	8	2.28	2	2	1	2	2	1	2	1
2	33	4	33.9	4	NA	2	1	83	13	9	2.2	5.12	100	20	159	3.9	69.84	2.9	0.79	6.8	1.11	2	2	1	2	2	1	2	1
2	31	3	21.8	4	1.44	2	1	70	17	14	2.25	5.017	161	8	165	4.3	57.46	3.1	0.802	7.4	1.47	2	2	1	2	2	3	2	2
2	43	1	30.7	1	0.76	2	1	79	14	9	2.325	6.801	55	18	136	4.1	68.07	3.8	2.879	7.9	1.11	2	2	1	2	2	2	2	1
2	36	3	39.8	3	2.24	1	2	94	19	19	2.25	4.215	60	27	159	3.6	111.38	3.1	0.813	6.7	1.37	2	2	2	2	2	3	2	1
2	23	2	19.8	3	2.69	2	2	75	24	21	2.325	4.758	95	16	135	4.3	55.69	3	0.948	7.3	1.63	2	2	1	2	2	1	2	1
2	30	4	22.1	3	1.44	2	1	63	13	11	2.375	3.75	184	15	125	4.2	74.26	2.7	0.519	6.9	1.37	2	2	1	2	2	3	2	1
2	27	1	27.8	3	1.71	2	2	83	19	15	2.2	3.517	71	10	155	4	67.18	3.4	1.377	7.4	1.4	2	2	1	2	2	1	2	1
2	32	2	29	4	2.65	2	2	131	18	31	2.225	3.491	88	30	138	3.7	54.81	3.2	2.269	6.9	1.06	2	2	1	2	2	1	2	1
2	43	4	64.2	4	1.04	2	1	93	13	11	2.3	4.81	101	19	207	3.8	63.65	3.4	0.779	7.2	1.66	2	2	1	2	2	1	2	1
2	38	4	31.5	4	1.14	2	2	60	16	16	2.3	5.172	214	18	166	4.2	76.91	3	1.468	7.2	0.93	2	2	1	2	2	2	2	1
2	38	4	36.1	5	5	2	2	73	16	9	2.225	4.732	97	28	233	4.3	109.62	3.1	0.971	7.4	1.6	9	2	1	2	2	1	2	1
2	40	4	34.8	5	5	2	2	57	15	8	2.25	4.293	163	11	178	3.8	81.33	3.5	0.768	7.3	1.55	2	2	1	2	2	1	1	1
2	39	3	21.4	4	1.28	2	1	93	19	10	2.2	4.448	49	18	150	3.9	67.18	3.7	1.355	7.6	1.45	2	2	1	2	2	2	2	1
2	38	2	25	4	3.42	2	2	52	20	16	2.325	4.888	66	19	145	4.2	54.81	3	0.553	7.2	2.38	2	2	1	2	2	1	2	1
2	28	4	25.2	5	5	2	2	50	10	6	2.325	3.284	64	9	119	4.1	57.46	3.5	0.576	7.6	1.34	2	2	1	2	2	3	2	1
2	31	2	23.7	5	2.65	2	2	60	10	11	2.4	4.37	43	16	108	4.9	61.88	2.9	0.847	7.8	1.32	2	2	1	2	2	1	2	1
2	25	3	24.8	4	1.63	2	1	58	19	20	2.375	5.043	121	12	96	4.1	85.75	3.1	0.576	7.2	2.59	2	2	1	2	2	1	2	2
2	33	3	23.9	5	4.85	2	2	42	16	16	2.325	5.431	78	8	124	4.4	49.5	2.8	0.395	7.2	1.84	2	2	1	2	2	1	1	1
2	41	2	19.6	2	1.18	2	2	38	17	14	2.35	6.439	138	18	148	4.7	53.92	3.1	0.745	7.8	2.07	2	2	1	2	2	2	2	1
2	39	2	21.9	5	4.43	2	1	41	18	13	2.375	4.215	108	25	126	4.4	69.84	2.8	0.847	7.2	1.99	2	2	1	2	2	2	2	1
2	31	7	33.1	2	1.7	2	1	114	19	15	2.375	4.991	89	34	150	3.8	71.6	3.3	1.75	7.1	1.22	2	2	1	2	2	3	2	1
2	38	2	20.4	3	1.89	2	2	52	25	56	2.375	6.362	56	27	162	4.6	61	3.4	1.603	8	1.55	2	2	1	2	2	1	1	1
2	41	3	33	2	3.58	2	2	80	14	18	2.25	5.198	93	13	133	4	46.85	2.9	2.213	6.9	1.27	2	2	1	2	2	1	2	1
2	35	1	25.8	2	NA	2	2	61	13	7	2.275	4.474	59	11	131	4.1	52.16	2.9	0.587	7	1.78	2	2	1	2	2	1	2	1
2	41	4	27.8	5	5	2	2	51	14	8	2.3	3.388	43	10	132	3.9	66.3	3.4	0.734	7.3	1.29	2	2	1	2	2	1	2	1
2	41	1	17.7	4	NA	2	2	86	20	22	2.575	4.913	89	24	148	4.6	54.81	2.8	0.655	7.4	1.73	2	2	1	2	2	1	2	2
2	22	2	21.1	4	2.96	2	2	45	38	29	2.2	4.189	1758	8	136	4.1	59.23	3	0.7	7.1	1.63	2	2	1	2	2	3	2	2
2	21	2	29	2	0.12	2	2	86	15	19	2.325	4.319	210	20	213	4.1	68.07	3.2	0.847	7.3	1.4	2	2	2	2	2	1	2	1
2	41	3	31.6	2	1.61	2	1	74	37	28	2.225	4.551	150	47	154	4.1	64.53	3.2	2.224	7.3	1.24	2	2	1	2	2	1	2	1
2	44	6	37.3	4	4.52	2	2	61	13	11	2.2	4.37	80	19	131	4.2	52.16	2.9	1.524	7.1	1.16	2	2	1	2	2	1	2	1
2	29	3	35.7	5	5	2	2	67	26	31	2.475	6.568	107	29	149	4.1	50.39	2.9	3.139	7	1.37	2	1	1	2	2	1	2	1
2	33	6	21.5	2	1.02	2	2	79	16	13	2.325	3.75	178	10	135	4.1	77.79	3.6	1.276	7.7	1.16	2	2	1	2	2	1	2	1
2	36	1	40.9	4	2.86	3	2	69	10	10	2.075	4.008	78	8	145	3.7	57.46	3.1	0.847	6.8	1.24	2	2	1	2	2	1	2	1
2	41	3	44.4	4	3.66	2	2	90	22	30	2.25	5.405	52	114	129	3.8	63.65	3.2	1.005	7	1.71	2	1	1	2	2	1	2	1
2	26	6	27.3	4	2.43	2	2	97	29	38	2.3	4.344	111	33	171	4	55.69	3.1	1.185	7.1	1.34	2	2	1	2	2	1	2	1
2	21	3	20.6	3	NA	2	1	79	12	7	2.3	3.595	48	7	113	4	62.76	3	0.847	7	1.5	2	2	1	2	2	3	2	2
2	39	6	23.9	5	5	2	2	45	23	25	2.275	5.043	66	24	139	4	50.39	2.8	1.569	6.8	1.47	2	1	1	2	2	1	2	1
2	22	3	36.8	3	NA	2	2	103	16	13	2.35	6.517	35	28	127	3.2	52.16	3.7	3.206	6.9	1.4	2	2	1	2	2	3	2	1
2	34	6	25.5	3	NA	3	2	61	20	19	2.175	5.043	44	19	126	3.7	61.88	3	1.423	6.7	1.32	2	2	1	2	2	1	2	1
2	32	3	30.4	3	0.71	2	1	54	12	9	2.25	4.344	68	11	151	3.9	49.5	2.8	0.655	6.7	0.98	1	2	2	2	2	1	2	1
2	43	7	19.5	3	0.12	2	1	52	14	7	2.275	4.526	76	12	152	4	76.91	2.7	1.084	6.7	1.29	1	1	1	2	2	2	2	1
2	44	6	22.8	2	1	3	2	74	25	31	2.2	3.491	89	25	158	4.1	53.04	3.1	0.835	7.2	1.37	9	2	1	2	2	1	2	1
2	31	3	25.7	5	NA	2	2	56	20	17	2.375	6.077	137	18	153	4.3	68.07	2.8	1.039	7.1	2.07	2	2	1	2	2	1	2	2
2	28	3	40.6	4	3.25	2	1	65	162	177	2.425	5.844	160	89	208	4.4	45.97	3	2.19	7.4	0.96	2	2	1	2	2	1	1	1
2	26	4	22.9	4	4.61	2	2	64	15	15	2.325	3.181	125	11	124	4.3	53.04	3	0.587	7.3	1.58	2	2	1	2	2	1	2	2
2	35	2	17.7	4	5	2	2	61	16	20	2.2	3.698	67	28	126	3.7	63.65	2.8	0.869	6.5	1.4	2	2	1	2	2	1	2	1
2	30	6	27	5	5	2	2	42	19	13	2.4	4.681	69	15	134	4.6	71.6	2.7	0.395	7.3	1.55	2	2	1	2	2	3	2	2
2	30	3	22.7	3	0.61	2	1	48	19	12	2.35	4.81	92	5	169	4	67.18	2.6	1.558	6.6	1.03	2	1	2	NA	NA	1	2	1
2	43	4	22.9	2	0.04	2	1	67	18	10	2.275	3.982	123	14	122	3.6	88.4	4.2	0.914	7.8	1.01	2	2	1	2	2	3	2	1
2	32	4	36.2	4	2.28	2	2	99	92	107	2.275	4.319	108	116	133	3.3	76.91	4.9	1.716	8.2	1.27	2	2	1	2	2	3	2	1
2	34	4	29.5	4	1.98	2	2	79	12	7	2.2	6.568	81	10	139	4.1	65.42	3.1	1.626	7.2	1.5	2	2	1	2	2	2	1	2
2	22	1	28.9	2	NA	2	2	73	13	17	2.375	4.241	59	50	137	4.3	49.5	3.3	1.185	7.6	1.09	2	2	2	2	2	3	2	1
2	44	2	NA	2	0.1	2	2	63	12	7	2.225	4.888	65	8	143	3.7	71.6	2.9	1.027	6.6	1.5	2	2	1	2	2	2	2	1
2	39	4	26.9	4	3.47	3	2	52	14	9	2.225	5.715	74	13	110	3.6	76.02	3.1	0.44	6.7	1.68	2	2	1	2	2	1	2	1
2	29	4	25.5	4	0.09	2	1	64	18	9	2.3	3.491	124	20	167	4.2	65.42	3.4	0.565	7.6	1.71	2	2	1	2	2	3	2	2
2	25	2	25.6	3	1.49	2	2	56	19	22	2.275	4.629	51	19	135	3.7	33.59	3.4	1.129	7.1	1.76	2	2	1	2	2	1	2	1
2	21	1	38.2	3	1.22	2	2	78	16	29	2.2	5.069	60	27	157	3.8	50.39	3.5	3.364	7.3	0.75	2	2	1	2	2	3	2	2
2	32	1	31.2	5	1.07	2	1	50	13	13	2.275	5.974	50	14	124	3.7	56.58	3	1.242	6.7	1.53	2	2	1	2	2	2	2	2
2	29	3	34.4	4	3.05	2	1	60	18	21	2.225	5.405	170	24	159	4.4	56.58	2.8	1.287	7.2	1.71	2	2	1	2	2	1	2	1
2	20	4	37.3	3	NA	3	2	91	15	15	2.2	3.698	151	12	167	3.9	69.84	3	0.802	6.9	1.01	2	2	1	2	2	3	2	2
2	40	1	28.3	4	3.4	2	2	69	12	10	2.325	4.267	66	14	134	4	70.72	3.2	2.043	7.2	1.06	2	2	1	2	2	2	2	1
2	31	6	31.8	4	2.28	3	2	71	19	20	2.25	4.267	123	22	136	4	58.34	3.6	1.535	7.6	1.03	2	2	1	2	2	3	2	2
2	37	3	44.9	5	0.64	2	2	57	11	14	2.225	4.526	90	13	155	3.7	45.97	3.1	1.479	6.8	1.06	2	2	1	2	2	1	1	1
2	43	2	29.3	4	0.94	2	1	78	13	10	2.25	5.353	73	18	134	4.1	65.42	3.4	3.161	7.5	0.91	2	2	1	2	2	1	2	1
2	41	1	35.9	1	0.56	2	2	91	24	52	2.225	4.474	122	26	145	4.1	50.39	3	2.506	7.1	1.14	2	1	1	2	2	1	1	1
2	24	1	25.2	3	3.19	1	1	105	14	13	2.4	4.034	113	14	182	4.3	57.46	3	0.869	7.3	1.55	2	2	2	2	2	1	2	1
2	35	1	29	1	NA	2	2	45	19	15	2.425	5.405	282	11	169	5	56.58	2.8	1.253	7.8	1.27	2	2	2	2	2	1	2	1
2	33	4	16.2	4	2.36	2	1	59	15	13	2.3	4.267	83	20	124	4.2	64.53	3	0.937	7.2	1.53	2	2	2	2	2	2	1	1
2	34	4	36.7	4	0.33	2	1	94	22	26	2.425	3.543	1108	32	174	4.3	85.75	3.5	0.903	7.8	1.29	2	2	2	2	2	3	2	1
2	40	2	24.4	4	NA	2	2	67	16	10	2.25	4.681	135	19	155	4.2	47.74	3	0.813	7.2	1.47	2	2	1	2	2	1	2	1
2	28	4	39.2	4	NA	2	2	61	15	8	2.225	3.853	106	12	148	3.6	74.26	3.8	0.655	7.4	1.45	2	2	1	2	2	3	2	1
2	42	4	46.1	4	2.34	2	2	55	14	13	2.375	4.629	234	34	139	4.1	76.02	3.7	4.268	7.8	0.8	2	2	1	2	2	3	2	1
2	43	3	32.3	3	0.59	2	1	78	19	9	2.45	3.439	128	23	107	4.4	73.37	3.2	1.569	7.6	0.83	2	2	1	2	2	3	2	1
2	23	3	31.3	4	3.11	2	1	60	13	15	2.425	4.965	19	10	121	3.9	36.24	3.1	1.614	7	1.86	2	2	1	2	2	1	2	1
2	39	3	21.4	5	5	2	1	54	17	13	2.425	4.758	93	10	158	4.5	51.27	3.3	0.858	7.8	1.55	2	2	2	2	2	1	2	1
2	34	6	31.1	5	3.28	2	2	63	19	17	2.275	3.957	60	15	104	4.1	58.34	2.8	1.073	6.9	1.37	2	2	1	2	2	3	2	2
2	37	3	39.4	5	5	1	2	37	15	12	2.15	4.267	125	7	184	3.8	68.07	2.9	0.756	6.7	1.71	2	2	1	2	2	1	2	1
2	31	4	34.8	4	1.52	2	1	62	13	13	2.375	5.456	150	31	146	4.4	53.92	3.5	3.387	7.9	0.75	2	2	1	2	2	1	2	1
2	26	7	26.4	4	NA	2	2	57	16	10	2.1	4.008	68	12	124	3.7	52.16	2.9	0.485	6.6	1.68	2	2	1	2	2	3	2	2
2	38	3	38.1	4	1.19	2	1	90	13	16	2.25	4.526	55	19	116	3.7	109.62	3	2.608	6.7	1.01	1	2	1	2	2	1	2	1
2	35	6	26.1	3	4.09	2	1	59	16	11	2.2	4.241	67	17	141	3.5	49.5	3.4	0.542	6.9	2.15	2	2	1	2	2	1	2	1
2	31	4	33.2	4	1.77	2	1	66	14	11	2.275	4.939	143	21	136	3.7	78.68	2.9	1.773	6.6	1.4	2	2	1	2	2	2	2	2
2	33	2	28.4	4	NA	2	2	64	16	13	2.35	4.189	64	17	106	4.2	53.04	3.2	1.174	7.4	1.22	2	2	1	2	2	1	2	1
2	39	4	35	5	0.78	2	1	87	9	7	2.175	3.931	83	21	120	3.8	89.28	2.8	0.948	6.6	1.58	2	2	1	2	2	2	2	1
2	33	1	36.5	1	1.01	2	2	82	28	36	2.35	3.698	65	18	140	4.4	53.04	3.2	1.547	7.6	0.98	2	2	1	2	2	1	2	1
2	40	1	27.3	4	4.93	2	2	72	16	16	2.325	3.982	66	19	148	4.1	61	2.8	0.598	6.9	1.47	2	2	1	2	2	1	2	1
2	42	1	27.8	4	NA	2	2	93	23	28	2.25	5.56	93	26	136	4.5	45.08	3.7	0.79	8.2	1.63	2	2	1	2	2	1	2	1
2	25	3	27	3	NA	2	1	71	18	12	2.325	3.776	98	4	142	4.3	70.72	2.7	1.185	7	0.98	2	2	1	2	2	3	2	2
2	29	3	30.3	4	2.89	2	2	79	16	14	2.3	5.456	127	14	154	4.5	63.65	2.9	1.355	7.4	1.78	2	2	1	2	2	3	2	2
2	37	1	43.2	2	0.7	2	2	47	14	15	2	4.577	108	12	165	3.4	62.76	2.8	0.689	6.2	1.29	2	2	1	2	2	1	2	1
2	28	1	30.6	4	2.19	2	2	49	16	21	2.2	3.258	95	19	149	4.1	43.32	2.8	1.14	6.9	1.03	2	2	1	2	2	1	1	1
2	32	4	34.3	4	1.53	1	1	39	10	6	2.175	5.87	46	7	142	3	51.27	3.6	1.298	6.6	2.38	2	2	1	2	2	1	2	1
2	33	4	22.6	3	1.18	3	2	68	16	11	2.325	3.491	77	22	117	4.2	62.76	3.4	0.587	7.6	1.24	2	2	2	2	2	3	2	2
2	44	4	34	3	0.72	2	1	47	26	26	2.25	4.189	70	7	185	3.6	88.4	2.7	1.253	6.3	1.32	2	2	1	2	2	1	2	1
2	38	3	26	5	5	2	2	71	15	14	2.275	4.784	57	65	139	4.1	60.11	2.9	0.7	7	1.53	2	2	1	2	2	1	1	1
2	25	1	28.6	3	NA	2	2	81	13	13	2.4	3.724	66	14	133	4.4	66.3	3	0.835	7.4	1.42	2	2	1	2	2	3	2	2
2	42	1	23.4	2	1.92	2	2	65	16	13	2.225	3.258	59	14	134	4.3	53.04	3.4	0.576	7.7	1.71	2	2	1	2	2	1	2	1
2	38	2	29	1	NA	2	2	65	20	17	2.175	5.017	242	26	156	3.7	61.88	3.3	0.576	7	1.45	1	2	1	2	2	2	2	1
2	34	6	25.3	5	5	2	2	54	17	15	2.225	5.689	66	15	144	4.1	57.46	3.4	1.264	7.5	1.32	2	2	1	2	2	1	2	1
2	44	6	28.5	5	3.39	2	2	59	20	23	2.375	4.836	127	26	167	4.1	53.04	3.8	5.611	7.9	0.67	2	2	1	2	2	1	2	1
2	37	3	30.3	5	NA	1	1	60	15	11	2.35	4.655	75	18	75	4.2	61.88	3	1.242	7.2	1.68	2	2	1	2	2	3	2	2
2	43	1	40.9	2	0.1	2	2	81	15	15	2.25	3.155	206	12	175	3.6	68.95	3.7	0.711	7.3	1.4	2	2	1	2	2	1	2	1
2	26	1	41	3	1.97	2	2	73	21	16	2.35	3.801	137	10	204	4.2	77.79	3.3	1.648	7.5	1.32	2	2	1	2	2	1	1	1
2	42	1	43.2	1	1.11	3	2	74	13	10	2.275	5.456	68	15	149	3.6	53.92	3.3	1.298	6.9	1.4	2	2	1	2	2	2	1	1
2	21	3	29.5	4	0.94	2	2	63	14	15	2.275	5.12	109	16	170	4.1	72.49	2.7	1.298	6.8	1.86	2	2	1	2	2	1	2	2
2	37	3	28	5	5	2	2	74	33	58	2.4	5.56	63	54	123	4.2	53.92	3.5	1.648	7.7	1.63	2	2	1	2	2	2	2	2
2	29	3	25.3	5	2.85	2	2	50	22	24	2.4	5.482	66	9	148	4.5	74.26	2.8	0.485	7.3	2.33	2	2	2	NA	NA	1	2	1
2	34	3	48.4	4	1.27	2	1	78	15	16	2.175	4.319	148	21	173	4.1	82.21	2.7	1.603	6.8	0.65	2	2	1	2	2	3	2	1
2	34	4	37.8	3	0.25	1	1	63	17	16	2.275	3.517	234	46	124	3.6	81.33	2.9	1.355	6.5	0.91	2	2	1	2	2	3	2	1
2	25	6	31.9	5	5	2	2	50	31	56	2.325	5.56	69	36	171	4.1	77.79	3.2	1.152	7.3	1.11	2	2	1	2	2	3	2	2
2	44	3	NA	4	1.28	1	1	75	25	29	2.3	4.189	62	55	126	3.6	54.81	2.4	0.677	6	1.5	2	2	2	2	2	1	2	1
2	23	6	19.6	5	0	2	2	39	22	26	2.75	4.577	156	5	189	4.6	59.23	3.4	1.366	8	1.58	2	2	1	2	2	3	2	2
2	40	1	23.5	3	2.19	2	1	53	16	8	2.2	4.112	63	10	114	4	57.46	3	0.79	7	1.89	2	2	1	2	2	3	2	1
2	35	4	21.1	2	2.31	2	1	53	15	9	2.325	4.422	68	14	129	4.1	56.58	3.1	1.039	7.2	1.94	2	2	1	2	2	1	2	1
2	30	4	22.8	5	0.99	3	2	34	13	16	2.175	2.793	68	10	108	3.7	43.32	3.1	0.373	6.8	1.53	2	2	1	2	2	1	2	1
2	36	3	23.1	5	5	2	2	46	16	9	2.2	4.707	76	17	93	4	61.88	2.8	1.513	6.8	1.71	2	2	1	2	2	1	2	1
2	29	2	24	1	0.25	3	2	79	15	13	2.275	4.965	63	11	77	4.2	55.69	3.3	1.976	7.5	1.34	2	2	1	2	2	1	2	1
2	32	6	18.4	4	NA	2	2	59	16	13	2.225	3.465	60	9	109	4.2	53.04	2.7	0.745	6.9	1.34	2	2	1	2	2	1	2	1
2	28	4	21.3	4	2.15	2	2	114	28	30	2.275	4.396	135	621	140	4.2	60.11	2.9	0.632	7.1	1.78	2	2	1	2	2	1	1	1
2	24	3	21.9	5	NA	2	2	49	25	13	2.35	2.767	261	8	169	4.3	63.65	2.8	0.485	7.1	1.37	2	2	1	2	2	3	2	2
2	39	4	36.5	4	1.06	3	2	64	15	11	2.25	5.25	219	13	115	3.8	83.98	2.5	2.326	6.3	1.4	2	2	1	2	2	1	2	1
2	24	3	30.6	5	0.52	2	2	60	21	18	2.2	4.215	274	18	173	4.1	70.72	2.8	1.095	6.9	1.24	2	2	1	2	2	3	2	2
2	42	1	26.4	5	4.63	2	2	58	17	14	2.225	4.707	82	21	162	4.3	50.39	2.9	1.14	7.2	1.19	2	2	1	2	2	1	2	1
2	30	6	20.9	5	NA	2	2	48	15	10	2.3	5.172	124	12	159	4.3	71.6	3.3	0.711	7.6	2.17	2	2	1	2	2	3	2	2
2	27	7	18.9	5	0.73	2	2	34	21	21	2.325	4.293	72	20	138	4.7	64.53	2.8	0.869	7.5	1.76	2	2	1	2	2	1	2	1
2	33	3	23.5	5	5	1	1	60	17	19	2.35	4.888	67	15	130	4.5	56.58	2.5	0.689	7	1.81	2	2	2	2	2	1	1	1
2	24	4	31.2	2	1.2	2	2	51	16	14	2.3	4.06	216	20	175	3.8	54.81	2.8	0.655	6.6	1.29	2	2	1	2	2	1	1	2
2	25	3	27.9	3	4.93	2	2	56	14	13	2.125	4.293	93	9	119	3.9	61	2.7	0.598	6.6	2.15	2	2	2	2	2	1	2	1
2	25	3	29.8	4	2.36	2	2	83	24	23	2.35	6	271	13	150	4.2	67.18	3.2	1.739	7.4	1.5	2	2	1	2	2	3	2	2
2	43	3	22.8	5	3.98	2	2	54	14	15	2.4	6.206	126	10	142	4.1	73.37	2.9	1.355	7	1.81	2	2	1	2	2	1	2	1
2	40	6	31.8	1	0.79	3	2	77	12	9	2.325	7.112	44	5	183	3	37.13	3.3	2.416	6.3	1.32	2	2	1	2	2	1	2	1
2	33	3	24.9	3	0.04	2	1	67	29	33	2.325	5.767	80	26	171	3.5	76.02	3.1	2.868	6.6	0.98	2	2	1	2	2	3	1	1
2	33	6	26.3	5	1.22	3	2	77	16	12	2.325	4.241	74	14	138	4	55.69	3.3	0.598	7.3	1.29	2	2	1	2	2	1	2	1
2	33	2	32.5	2	1.07	2	1	130	14	5	2.275	5.275	26	5	149	2.6	35.36	3.7	7.406	6.3	1.09	1	2	1	2	2	3	1	2
2	25	3	19.8	4	5	2	2	42	16	9	2.325	4.396	132	13	132	4.2	68.07	3.1	1.084	7.3	1.86	2	2	1	2	2	1	2	2
2	44	6	33.6	4	3.04	3	2	87	20	21	2.225	4.939	72	34	158	3.7	44.2	3.3	2.439	7	1.14	2	2	1	2	2	1	2	1
2	29	4	31	4	1.2	2	1	53	17	14	2.25	4.5	84	28	138	4.1	53.92	3.1	0.745	7.2	1.55	2	2	1	2	2	3	2	1
2	25	4	24.5	5	3.81	2	2	52	14	14	2.3	4.163	107	21	118	4	65.42	2.7	0.418	6.7	1.5	2	2	1	2	2	3	2	2
2	44	4	44.6	5	5	2	2	72	25	14	2.225	4.707	75	46	154	3.4	63.65	3.6	1.761	7	2.02	1	2	1	2	2	2	2	1
2	25	1	38.1	4	0.71	1	1	55	17	25	2.25	4.215	129	17	186	3.8	65.42	3.1	1.355	6.9	1.01	2	2	1	2	2	1	2	1
2	29	3	35.9	4	3.67	2	2	75	14	13	2.425	4.888	49	28	104	3.8	74.26	3	1.806	6.8	1.29	2	2	1	2	2	1	1	1
2	20	2	21.6	4	3.59	2	2	45	13	8	2.175	2.896	66	7	124	4	52.16	2.4	0.519	6.4	1.4	2	2	1	2	2	3	2	2
2	35	3	34.8	4	2.44	2	1	91	17	13	2.275	5.25	54	14	135	3.7	55.69	3.4	1.908	7.1	1.06	2	2	1	2	2	1	2	1
2	25	7	23.6	5	5	2	2	59	15	12	2.55	4.189	62	11	120	4.5	69.84	3.2	0.734	7.7	1.5	2	2	1	2	2	1	2	2
2	34	4	52.9	4	1.18	2	2	119	17	16	2.25	3.905	121	60	111	3.8	62.76	3.5	1.705	7.3	1.14	2	2	1	2	2	3	2	2
2	31	6	23.4	2	0.79	3	2	76	22	24	2.25	3.957	87	21	167	4.1	50.39	2.9	0.587	7	1.53	2	2	1	2	2	1	1	1
2	34	3	45.5	5	5	2	2	47	13	21	2.3	5.017	84	14	117	4	64.53	3.7	1.4	7.7	1.78	2	2	1	2	2	1	1	1
2	37	4	42	4	2.07	2	2	64	12	13	2.275	5.431	126	25	230	3.8	61	3.2	0.824	7	1.71	2	2	1	2	2	3	2	1
2	37	7	38.7	5	5	2	2	42	15	13	2.2	4.758	113	12	156	3.8	75.14	3.3	0.756	7.1	1.53	2	1	1	2	2	1	1	1
2	38	6	26.2	2	5	2	2	51	23	21	2.175	4.267	120	13	204	4.3	63.65	2.4	1.185	6.7	1.84	2	2	1	2	2	1	1	1
2	20	4	16.4	3	NA	2	1	54	15	14	2.3	3.957	64	15	125	4	61	3.2	0.655	7.2	1.66	2	2	1	2	2	3	2	1
2	26	4	38.3	3	1.82	1	2	125	22	20	2.3	4.681	368	40	143	3.9	71.6	3.5	1.084	7.4	0.98	2	2	1	2	2	3	2	1
2	39	6	23.6	5	5	3	2	65	16	15	2.275	3.439	87	17	158	4.2	63.65	3.5	1.558	7.7	0.93	2	2	1	2	2	1	2	1
2	35	6	33.2	2	4.43	2	2	51	42	83	2.3	4.603	115	37	173	4.3	54.81	3.3	1.423	7.6	1.16	2	2	1	2	2	1	2	2
2	21	1	21.6	3	1.24	2	2	50	13	9	2.275	3.698	79	9	150	3.6	45.97	3.5	0.621	7.1	1.55	2	2	1	2	2	3	2	1
2	39	6	20.6	4	5	2	1	40	15	11	2.2	4.655	73	23	130	4.1	52.16	2.4	0.734	6.5	3.15	2	2	1	2	2	1	1	2
2	34	6	24	1	1.02	3	2	67	15	13	2.275	4.37	46	17	122	3.9	39.78	3.5	1.073	7.4	1.4	2	2	1	2	2	1	2	1
2	21	2	29.9	3	5	2	1	83	17	12	2.2	4.37	98	10	162	3.8	59.23	3.1	5.464	6.9	0.7	2	2	2	2	2	3	1	2
2	21	3	38.1	2	2.08	2	2	60	11	10	2.25	4.655	30	15	111	3.3	36.24	3.6	1.197	6.9	1.63	2	2	1	2	2	1	1	1
2	39	1	31.5	4	2.64	2	2	92	14	11	1.65	3.646	163	20	175	4.3	68.95	2.8	0.835	7.1	1.16	2	2	2	2	2	1	2	1
2	37	4	19.7	4	0	2	1	62	25	13	2.3	5.767	308	29	188	4.4	70.72	3.7	0.632	8.1	3.05	2	2	1	2	2	3	2	1
2	25	4	23.6	5	NA	2	2	46	16	10	2.35	4.707	117	22	136	3.8	95.47	3.7	1.219	7.5	1.68	2	2	1	2	2	3	2	2
2	27	3	45.5	4	1.48	2	1	58	22	26	2.325	3.103	267	17	172	4.2	83.1	2.9	0.926	7.1	0.98	2	2	1	2	2	3	2	2
2	29	4	50.5	5	NA	2	2	104	16	8	2.25	4.06	186	16	164	3.4	66.3	3.7	0.734	7.1	0.88	2	2	1	2	2	3	2	1
2	27	1	21	4	5	2	2	66	19	14	2.25	4.577	100	9	140	4.1	74.26	2.9	0.723	7	2.09	2	2	1	2	2	1	2	2
2	22	6	23.1	5	NA	3	2	104	21	15	2.35	3.517	86	10	181	4.1	64.53	3.4	1.219	7.5	1.22	2	2	1	2	2	3	2	2
2	24	7	29.1	3	0.98	2	2	75	11	10	2.225	3.957	77	14	183	3.5	53.04	2.7	0.689	6.2	1.63	2	2	1	2	2	2	2	1
2	44	1	26.4	1	0.01	2	2	76	22	40	2.225	5.172	69	57	146	3.9	53.92	3.2	1.163	7.1	1.71	2	2	1	2	2	3	2	1
2	24	4	38.9	5	1.48	2	2	95	11	8	2.2	4.112	119	9	158	3.9	54.81	3.4	0.734	7.3	1.47	2	2	1	2	2	3	2	1
2	24	3	57	4	1.26	2	2	90	85	82	2.3	4.008	156	77	201	3.7	66.3	3.6	1.264	7.3	1.27	2	2	1	2	2	1	2	2
2	38	1	33.2	3	NA	2	2	73	14	13	2.2	4.034	72	25	143	3.6	54.81	3	1.253	6.6	1.24	2	2	1	2	2	1	2	1
2	36	3	30	4	2.15	2	1	94	14	17	2.275	4.215	55	14	145	4.2	49.5	3	2.066	7.2	1.22	2	2	1	2	2	1	2	1
2	38	3	29.2	3	1.02	2	2	101	23	21	2.325	4.862	65	15	125	4.3	56.58	3.6	1.14	7.9	1.29	2	2	1	2	2	1	2	1
2	24	4	38.8	2	0.6	2	1	68	16	9	2.225	3.957	150	14	142	3.7	54.81	3.3	0.7	7	1.89	2	2	1	2	2	1	2	1
2	24	3	28.6	4	1.14	2	1	104	13	9	2.375	4.991	118	12	111	4.3	97.24	2.9	1.987	7.2	1.19	2	2	1	2	2	1	2	1
2	36	2	37.4	4	0.84	2	2	89	13	7	2.125	5.379	68	12	141	3.4	66.3	3.7	1.705	7.1	1.32	2	2	1	2	2	1	2	1
2	37	7	33.7	3	0.59	1	1	74	22	23	2.25	5.043	98	35	169	3.7	57.46	3.1	1.084	6.8	1.14	2	2	1	2	2	2	2	1
2	20	3	19.5	4	3.52	2	2	85	15	10	2.325	4.758	63	7	160	4	54.81	2.9	1.039	6.9	1.29	2	2	1	2	2	3	2	2
2	21	6	34.2	4	NA	3	2	112	38	52	2.35	5.637	115	33	145	4.1	72.49	3.4	1.468	7.5	1.19	2	2	1	2	2	3	2	2
2	20	1	26.2	3	1.11	2	2	98	15	9	2.075	6.568	19	6	134	2.6	43.32	3.4	2.868	6	1.71	2	2	1	2	2	1	2	1
2	22	1	33.5	4	2.82	2	2	131	16	21	2.375	3.672	85	10	142	3.9	54.81	2.6	2.54	6.5	0.83	2	2	1	2	2	1	2	1
2	36	2	26.5	2	NA	2	1	61	19	31	2.475	4.215	61	20	128	4.2	59.23	3.1	1.163	7.3	1.29	2	2	1	2	2	2	2	1
2	42	3	48.9	4	1.71	2	2	82	19	10	2.175	5.198	235	27	166	3.5	58.34	3.6	2.597	7.1	1.11	2	2	1	2	2	2	2	1
2	20	3	26.3	3	1	2	1	63	21	25	2.35	2.793	56	13	91	4.1	57.46	2.3	0.881	6.4	1.27	2	2	1	2	2	1	2	1
2	35	4	31.1	5	3.73	2	2	65	18	13	2.3	5.948	277	34	132	4	79.56	2.5	1.976	6.5	1.24	2	2	1	2	2	3	2	1
2	33	4	20.9	1	1.63	2	2	73	17	12	2.45	4.241	160	10	151	4.5	40.66	2.7	0.677	7.2	1.63	2	1	1	2	2	1	2	1
2	41	2	28.3	1	0.62	3	2	85	15	14	2.225	5.508	65	24	121	4.2	44.2	3.4	1.547	7.6	1.11	2	2	1	2	2	1	2	1
2	36	3	20.6	2	0.2	1	1	63	61	65	2.175	2.948	153	22	211	3.8	50.39	2.9	0.474	6.7	1.5	1	2	1	2	2	1	2	1
2	30	4	21.2	5	NA	2	2	48	16	16	2.375	4.06	70	17	125	4.2	67.18	3.3	0.339	7.5	1.71	2	2	1	2	2	1	2	1
2	25	3	18.9	4	2.27	2	2	73	13	9	2.325	3.595	42	7	123	4.3	53.92	3.1	0.531	7.4	1.47	2	2	2	2	2	1	2	1
2	26	4	50.5	4	0.38	2	2	81	20	19	2.35	3.801	465	23	197	3.4	57.46	3.9	0.576	7.3	1.55	2	2	1	2	2	1	2	1
2	20	2	18.9	3	0.54	2	2	88	13	8	2.375	4.474	138	12	172	4.6	76.02	2.9	1.434	7.5	1.27	2	2	1	2	2	1	2	1
2	24	4	34	3	0.68	2	2	83	10	11	2.175	4.163	102	8	163	3.6	70.72	3.4	0.418	7	1.53	2	2	1	2	2	2	2	1
2	43	4	32.1	5	1.14	2	1	94	66	45	2.25	6.672	177	236	340	3.8	68.07	2.8	1.784	6.6	3.9	2	2	1	2	2	2	2	1
2	28	4	18	4	0.21	2	1	41	23	14	2.275	4.241	303	18	174	4.5	72.49	3.4	0.519	7.9	1.94	2	2	1	2	2	3	2	1
2	30	3	20.9	2	0.76	2	1	46	18	14	2.25	4.474	73	10	124	4.3	48.62	2.7	0.813	7	1.81	2	2	1	2	2	1	2	1
2	22	2	24.1	2	0.64	3	2	60	27	46	2.25	3.362	84	13	90	4	59.23	3.2	0.802	7.2	1.06	2	2	1	2	2	1	2	1
2	38	1	25.6	1	1.39	2	2	101	14	12	2.2	4.888	102	12	136	4.6	49.5	2.9	1.106	7.5	1.53	2	2	1	2	2	1	2	1
2	30	6	21.5	5	2.71	2	2	54	20	22	2.25	4.526	32	12	127	4	44.2	3.2	1.468	7.2	1.45	2	2	1	2	2	1	2	1
2	37	4	82	5	5	2	2	123	14	12	2.2	3.077	109	21	188	3.1	50.39	4.2	0.768	7.3	0.88	2	2	1	2	2	3	2	2
2	29	4	38.9	3	1.06	2	2	136	15	17	2.275	3.284	59	17	164	4	62.76	3.7	0.61	7.7	1.27	2	2	1	2	2	3	2	1
2	36	2	21.3	4	5	2	1	37	12	7	2.325	4.603	60	6	115	3.8	61.88	3.1	0.474	6.9	1.97	2	2	1	2	2	1	2	1
2	29	4	42.2	5	0.95	2	2	83	12	9	2.25	4.474	116	18	185	3.4	61	3.9	1.005	7.3	1.53	2	2	1	2	2	3	2	2
2	33	1	20.7	2	1.89	2	2	66	13	10	2.15	4.293	43	20	149	4.3	85.75	2.7	1.592	7	1.6	2	2	1	2	2	2	2	1
2	41	3	34.2	4	1.13	2	1	87	14	10	2.325	5.844	49	23	130	4.2	75.14	2.9	3.398	7.1	0.88	2	2	1	2	2	3	1	1
2	33	4	26.5	5	2.06	2	2	45	18	13	2.325	5.637	72	20	130	3.8	69.84	3.3	0.734	7.1	2.07	2	2	1	2	2	1	2	1
2	29	7	42.7	3	1.8	2	2	74	21	23	2.25	4.836	78	22	141	3.4	60.11	4.1	1.648	7.5	1.22	2	2	2	2	2	1	2	1
2	30	4	42.2	4	NA	2	2	65	9	9	2.1	3.543	81	15	129	3.6	53.04	3.4	0.519	7	1.73	2	2	1	2	2	3	2	1
2	36	1	29.5	5	4.47	2	1	47	11	12	2.3	5.069	62	8	136	3.8	73.37	2.7	0.531	6.5	1.53	2	2	1	2	2	1	2	1
2	20	3	39	3	0.21	2	2	106	27	24	2.375	3.776	374	10	213	4.7	63.65	3.1	0.802	7.8	0.93	2	2	1	2	2	1	1	2
2	23	4	21.4	5	0.96	2	2	47	13	10	2.25	3.931	34	20	131	4	43.32	3.2	0.892	7.2	2.3	2	2	1	2	2	3	2	2
2	23	1	22.7	4	NA	2	2	60	15	20	2.225	4.034	65	7	123	3.3	78.68	3.3	1.524	6.6	1.42	2	2	1	2	2	3	2	2
2	39	3	23.8	4	0.59	2	1	124	38	36	2.35	4.629	97	33	151	4.2	66.3	3.2	1.027	7.4	1.55	2	2	1	2	2	1	1	1
2	23	7	21.6	4	3.95	2	2	56	16	11	2.325	4.344	87	19	97	4.2	64.53	3.4	0.632	7.6	1.32	2	2	1	2	2	1	2	2
2	21	7	26.5	3	3.26	3	2	81	15	13	2.15	3.672	105	8	159	3.8	83.1	3.1	0.598	6.9	1.4	2	2	1	2	2	3	2	2
2	24	3	27.7	4	3.48	2	2	49	14	12	2.275	4.293	100	13	161	3.9	68.95	2.8	1.524	6.7	1.5	2	2	1	2	2	3	2	2
2	33	3	23.8	4	NA	2	1	48	17	9	2.275	4.939	96	8	102	4	62.76	3.1	0.689	7.1	1.84	1	1	1	2	2	2	2	1
2	30	4	30.5	3	NA	2	1	97	24	31	2.35	4.319	146	19	152	4.1	61	3.7	1.129	7.8	1.01	2	2	1	2	2	1	1	1
2	37	2	18.9	5	4.81	2	2	56	16	8	2.35	3.776	87	12	134	4.4	67.18	3	0.835	7.4	1.71	2	2	1	2	2	1	2	2
2	25	6	38.1	4	2.39	2	2	65	17	12	2.225	4.784	32	10	115	3	45.97	3.6	1.66	6.6	1.73	1	2	1	2	2	1	1	1
2	35	6	29.1	5	3.86	2	2	62	20	18	2.325	4.577	68	14	127	3.5	51.27	4	1.005	7.5	1.19	2	2	1	2	2	1	2	1
2	42	3	31.6	5	5	2	2	41	19	23	2.35	6.232	82	11	132	4.2	70.72	2.4	1.276	6.6	1.34	2	1	1	2	2	1	2	1
2	23	3	17.9	3	1.35	2	1	59	15	11	2.425	4.344	44	7	170	4.6	50.39	2.8	1.14	7.4	1.32	2	2	1	2	2	1	2	1
2	27	4	39.2	4	0.92	2	2	64	13	14	2.25	4.5	68	18	157	3.4	82.21	3.2	0.858	6.6	1.22	2	2	1	2	2	3	2	1
2	23	3	19.5	5	1.76	2	1	70	26	28	2.25	3.207	51	24	139	3.9	61	2.9	0.666	6.8	1.91	2	2	1	2	2	3	2	2
2	29	2	27.2	4	NA	2	2	79	74	105	2.3	6.051	101	69	195	4.4	58.34	3.4	1.106	7.8	1.58	2	2	1	2	2	1	2	2
2	33	4	27.9	5	NA	2	2	59	20	14	2.2	5.482	251	15	169	4.1	67.18	3.4	0.847	7.5	1.32	2	2	1	2	2	1	1	1
2	41	4	30.8	4	0.19	2	1	83	11	9	2.3	5.456	95	22	146	3.6	66.3	3.6	1.344	7.2	1.19	1	2	1	2	2	1	2	1
2	20	3	34	4	0.47	2	2	73	15	15	2.425	5.767	69	12	128	3.4	75.14	3.5	2.619	6.9	1.22	2	2	1	2	2	3	2	2
2	23	4	32.1	3	1.77	2	2	84	15	15	2.3	4.163	107	11	146	3.7	51.27	3.6	0.768	7.3	0.75	2	2	2	2	2	3	2	1
2	40	4	29.8	3	NA	2	1	71	26	27	2.275	4.888	205	26	181	4.2	78.68	3.3	1.998	7.5	1.47	2	2	1	2	2	1	2	1
2	22	2	21	2	NA	2	1	82	21	19	2.35	3.388	140	21	162	4.5	79.56	2.7	0.869	7.2	1.16	2	2	1	2	2	3	2	1
2	34	1	40.1	3	1.94	2	2	73	12	14	2.25	4.526	34	17	126	3.1	40.66	3.6	2.269	6.7	1.16	2	2	1	2	2	1	2	1
2	37	3	24.6	5	2.99	2	2	44	18	9	2.15	3.724	174	9	156	3.9	67.18	2.9	0.531	6.8	1.66	2	2	1	2	2	1	2	1
2	42	2	29.4	1	NA	2	2	86	20	13	2.25	4.991	194	20	156	3.9	60.11	3.4	1.852	7.3	1.11	2	2	1	2	2	1	2	1
2	37	4	28	4	0.86	2	2	63	26	24	2.275	3.388	235	35	109	4.1	68.07	3.4	0.485	7.5	1.76	2	2	1	2	2	1	2	1
2	21	1	31.6	2	0.8	2	2	77	16	33	2.3	4.655	55	38	121	3.8	50.39	3.6	2.382	7.4	1.22	2	2	1	2	2	3	2	2
2	23	4	30.3	5	3.92	2	2	80	18	26	2.5	4.913	78	35	157	4.4	68.95	3.3	1.118	7.7	1.4	2	2	2	2	2	3	2	2
2	22	3	28.2	4	0.33	2	2	88	15	9	2.4	4.784	65	11	174	4.7	56.58	2.7	0.948	7.4	1.68	2	2	1	2	2	3	2	2
2	24	6	26.3	5	2.98	2	1	53	16	9	2.375	4.138	63	13	149	4.3	65.42	3.8	0.96	8.1	1.53	2	2	1	2	2	3	2	2
2	23	4	18.4	3	0	2	1	46	16	8	2.3	3.62	98	6	119	4.5	61.88	2.8	0.553	7.3	1.22	2	2	1	2	2	3	2	1
2	24	3	33.8	4	1.78	2	2	58	15	12	2.25	5.715	104	14	147	3.9	58.34	2.9	2.439	6.8	1.01	2	2	1	2	2	1	2	1
2	37	4	46.1	4	1.3	2	2	63	16	19	2.125	4.551	194	28	182	3.5	65.42	3.2	1.05	6.7	1.14	2	2	1	2	2	3	2	2
2	27	3	28.3	4	5	3	2	79	11	8	2.3	4.241	38	9	95	4	76.91	3.1	0.745	7.1	1.16	2	2	1	2	2	1	1	1
2	32	3	26.6	5	0.33	2	1	60	15	12	2.375	5.379	111	14	114	4.4	68.07	2.5	1.106	6.9	1.24	2	2	1	2	2	1	2	2
2	22	3	23.1	4	4.04	2	2	35	21	20	2.375	5.017	151	8	136	4.2	67.18	2.6	1.197	6.8	1.53	2	2	1	2	2	1	2	1
2	27	6	22.2	5	1.5	3	2	87	19	14	2.4	4.138	100	8	116	4.4	50.39	3.6	1.818	8	1.6	2	2	1	2	2	1	2	1
2	21	1	23.4	4	4.31	2	2	83	22	17	2.4	4.396	56	15	131	4.1	55.69	3.5	0.982	7.6	1.22	2	2	1	2	2	3	2	2
2	40	1	28	2	1.09	2	1	82	12	10	2.4	5.069	58	15	127	4.2	64.53	3.1	1.874	7.3	1.45	2	2	1	2	2	1	2	1
2	24	4	34.3	4	NA	2	2	74	17	15	2.325	4.215	130	15	168	4	61	4.1	0.711	8.1	1.71	9	2	1	2	2	3	2	1
2	40	3	26.9	2	0	2	1	59	15	12	2.175	3.672	64	20	134	3.5	50.39	2.9	0.621	6.4	1.09	2	2	1	2	2	3	2	1
2	31	3	20.2	5	3.88	2	2	69	20	12	2.2	4.965	150	9	149	3.7	63.65	2.7	0.418	6.4	2.56	2	2	1	2	2	1	2	1
2	32	4	41.7	4	0.06	2	2	83	19	41	2.425	4.396	115	33	157	3.8	57.46	3.8	1.321	7.6	1.58	2	2	1	2	2	3	1	1
2	26	3	20.4	3	1.32	2	1	86	35	116	2.5	3.517	161	310	169	4.6	61.88	2.8	0.847	7.4	1.24	1	2	2	2	2	1	2	1
2	21	1	28.2	4	1.06	2	2	59	15	11	2.25	4.293	67	13	118	4	55.69	2.9	0.677	6.9	1.06	2	2	1	2	2	1	2	2
2	32	7	28	4	1.12	2	2	59	15	15	2.35	5.172	82	21	125	4.2	70.72	3.5	3.421	7.7	0.83	2	2	1	2	2	3	2	1
2	28	1	27.1	5	5	2	1	43	16	15	2.325	4.965	94	13	144	4.3	59.23	2.5	0.711	6.8	1.86	2	2	1	2	2	1	2	2
2	37	2	28.4	1	0.48	3	2	81	18	17	2.25	4.836	79	12	145	3.7	40.66	3.1	1.773	6.8	1.11	2	2	1	2	2	3	2	1
2	42	6	21.5	5	4.08	2	2	38	21	16	2.2	5.12	91	11	137	4	65.42	2.9	0.644	6.9	2.48	2	2	1	2	2	1	2	1
2	29	4	39.5	4	2.06	1	1	82	22	21	2.325	4.215	172	15	151	3.8	73.37	3.5	1.502	7.3	0.96	2	2	1	2	2	1	2	1
2	38	6	23.2	5	5	2	1	45	21	16	2.275	4.577	79	8	137	4	72.49	2.6	0.519	6.6	1.47	2	2	1	2	2	1	1	1
2	27	2	20	5	3.92	2	2	52	20	15	2.45	5.87	115	23	131	4.6	76.91	3.6	1.039	8.2	2.43	2	2	1	2	2	1	2	1
2	20	3	21.5	3	0.08	2	2	72	18	13	2.35	4.034	173	10	167	4	75.14	2.4	0.745	6.4	1.37	2	2	1	2	2	3	2	2
2	26	3	22.8	5	3.87	2	2	70	23	29	2.25	4.163	149	32	175	3.9	84.86	2.8	0.565	6.7	1.94	2	2	1	2	2	3	2	2
2	36	4	20.6	2	0.26	2	1	84	36	26	2.325	6.103	162	89	162	4.1	53.92	4.4	1.727	8.5	1.81	2	2	1	2	2	3	2	1
2	39	4	39.2	3	1.16	2	2	102	9	12	2.35	3.853	57	27	123	3.4	71.6	3.6	0.982	7	1.32	2	2	1	2	2	2	2	1
2	36	4	38.1	4	0.49	2	2	64	16	18	2.3	4.034	132	21	209	3.7	58.34	4	0.598	7.7	1.34	2	2	1	2	2	2	2	1
2	38	3	44.5	4	5	2	2	51	24	22	2.125	4.732	32	30	182	3.8	68.07	2.8	2.145	6.6	0.93	2	2	1	2	2	1	2	1
2	29	3	42.4	3	0.8	2	1	66	19	18	2.225	2.948	71	23	130	3.1	53.92	3.8	1.073	6.9	0.83	2	2	1	2	2	1	1	2
2	36	2	27.1	2	0.52	2	2	52	12	10	2.2	6.62	102	16	122	3.7	58.34	2.9	2.574	6.6	1.29	2	2	1	2	2	2	2	1
2	20	2	35	4	0.41	2	2	90	21	41	2.25	5.017	99	27	181	3.9	55.69	3	1.264	6.9	1.42	2	2	1	2	2	3	2	1
2	22	4	42.2	4	0	2	2	80	18	16	2.325	5.25	84	32	155	3.9	57.46	3.2	0.994	7.1	1.11	2	2	1	2	2	3	2	2
2	30	4	30	3	2.34	2	1	77	19	25	2.25	3.905	119	12	108	3.9	71.6	3.1	0.745	7	1.24	1	2	1	2	2	3	2	2
2	40	2	22.9	5	NA	2	2	66	17	9	2.275	4.732	109	14	171	4	68.07	2.9	0.621	6.9	2.04	2	2	1	2	2	1	1	1
2	40	1	28.9	2	0.91	2	2	33	20	21	2.4	4.836	209	23	156	4.1	61.88	3.5	1.919	7.6	0.96	2	2	1	2	2	3	2	1
2	20	3	24.4	4	3.75	2	2	92	31	34	2.475	4.293	92	92	141	5.1	83.98	2.4	0.813	7.5	1.45	2	2	1	2	2	3	2	2
2	31	3	21.6	5	0.41	2	2	64	30	18	2.275	3.336	313	12	192	4.3	50.39	2.1	0.621	6.4	1.78	2	2	2	2	2	3	2	1
2	38	1	32.3	5	NA	2	2	56	9	12	2.275	3.62	92	13	117	4	51.27	2.7	0.779	6.7	0.88	2	2	1	2	2	1	2	1
2	30	3	26.3	4	3.88	2	2	77	13	16	2.425	3.827	38	24	121	3.9	53.92	3.6	2.021	7.5	1.45	2	2	1	2	2	3	2	1
2	32	3	18.5	5	2.59	2	1	75	18	12	2.375	4.474	81	11	137	4.3	61	3.1	0.824	7.4	1.6	2	2	1	2	2	3	2	1
2	32	1	28.4	2	1.42	2	2	132	22	32	2.425	6.698	72	71	124	4.2	45.08	4.2	1.885	8.4	1.09	2	2	1	2	2	2	2	1
2	41	1	NA	5	4.66	2	1	86	15	12	2.25	4.913	76	15	138	3.4	60.11	3.5	1.423	6.9	1.19	2	2	1	2	2	1	2	1
2	39	2	28.2	2	0.7	2	2	59	11	6	2.275	4.551	69	10	113	3.9	66.3	3.7	0.982	7.6	1.22	2	2	1	2	2	1	2	1
2	22	7	44.9	4	5	2	1	65	11	13	2.35	4.138	45	14	122	3.8	65.42	3.1	0.948	6.9	0.91	2	2	1	2	2	3	2	2
2	43	3	19.4	3	0.79	1	1	275	173	41	2.1	4.707	31	410	220	3	30.94	3.7	1.253	6.7	2.15	2	2	1	2	2	1	1	1
2	22	1	25.9	3	0.41	2	1	58	13	8	2.35	4.655	64	7	144	4.1	55.69	3.1	2.552	7.2	1.09	2	2	1	2	2	1	2	1
2	22	3	40.2	3	0.78	3	2	66	14	16	2.25	4.06	95	14	157	3.8	60.11	3.6	1.626	7.4	1.4	2	2	2	2	2	3	2	2
2	41	6	35.3	4	4.08	2	2	87	15	15	2.35	4.655	58	25	142	3.9	70.72	3.7	1.885	7.6	1.42	2	2	1	2	2	1	2	1
2	39	3	33.2	4	4.06	2	2	91	29	27	2.275	5.56	105	30	134	3.9	73.37	3.7	2.811	7.6	0.83	2	2	1	2	2	1	2	1
2	22	2	32.3	4	1.79	2	2	83	19	13	2.375	4.784	86	12	162	4.1	62.76	3.8	1.4	7.9	1.4	2	2	1	2	2	1	2	2
2	39	3	26.1	4	NA	1	1	52	18	21	2.275	5.767	78	33	129	3.7	71.6	2.9	1.095	6.6	1.76	2	1	1	2	2	2	2	1
2	20	1	37.9	4	2.72	2	2	68	13	10	2.25	4.836	53	15	150	4	50.39	3.6	1.547	7.6	0.98	2	2	1	2	2	3	2	2
2	29	1	37.9	3	0.81	3	2	58	19	19	2.3	4.681	89	34	165	3.8	51.27	3.3	1.795	7.1	1.09	2	2	1	2	2	1	2	1
2	24	2	41.3	3	2.11	2	2	100	18	16	2.225	3.879	194	14	158	3.7	106.08	3.4	1.298	7.1	0.96	2	1	1	2	2	1	1	1
2	42	2	33.3	4	1.01	2	2	75	22	16	2.25	3.982	303	25	201	4	53.92	3.5	0.937	7.5	1.53	2	2	1	2	2	3	2	1
2	21	2	25.4	2	1.39	2	2	98	18	16	2.35	4.138	151	16	159	4.3	53.04	3.4	0.723	7.7	1.27	1	2	1	2	2	1	2	1
2	31	3	41	4	2.21	2	1	68	21	43	2.275	4.836	35	15	120	3.9	63.65	3.1	1.852	7	0.91	2	2	1	2	2	1	2	1
2	29	1	35.4	4	0.99	2	1	63	14	11	2.3	4.526	105	16	140	4.3	56.58	3.2	0.858	7.5	1.37	2	2	1	2	2	1	2	1
2	42	6	27.9	4	1.35	2	2	69	31	50	2.375	5.431	66	26	129	4.4	65.42	3.7	1.66	8.1	0.98	2	2	1	2	2	1	2	2
2	43	2	33.2	2	2.95	2	2	104	16	14	2.125	4.707	46	16	114	3.4	55.69	3.9	1.355	7.3	0.98	2	2	1	2	2	1	2	1
2	42	3	32	4	2.96	2	1	48	14	12	2.275	4.448	44	9	171	4.2	66.3	2.8	0.914	7	1.86	2	2	1	2	2	3	2	1
2	35	7	24.2	4	0.82	2	1	52	17	14	2.275	4.655	69	9	127	3.9	52.16	2.7	0.689	6.6	2.02	2	2	1	2	2	2	2	1
2	39	4	26.1	4	3.75	2	2	69	20	9	2.275	6.775	475	9	132	3.7	71.6	3	0.926	6.7	2.59	2	2	1	2	2	1	2	1
2	24	1	21.6	4	5	2	2	49	11	9	2.35	4.034	44	13	114	4.2	55.69	3.4	0.565	7.6	1.73	2	2	1	2	2	3	2	2
2	40	2	NA	3	0.32	2	2	53	16	11	2.225	4.422	132	11	172	3.7	58.34	3.8	1.129	7.5	0.98	2	2	1	2	2	3	2	1
2	24	7	26.6	4	1.8	2	2	72	16	9	2.175	3.75	104	7	155	4.1	60.11	3	1.332	7.1	1.24	1	2	1	2	2	3	2	1
2	32	1	24	2	1.14	2	2	83	18	14	2.175	4.319	73	9	162	4.1	52.16	3.3	0.723	7.4	1.97	2	2	2	NA	NA	1	2	1
2	29	7	19.9	4	0.81	2	2	58	15	14	2.35	4.215	158	12	111	4.8	68.95	3	1.287	7.8	1.86	2	2	1	2	2	1	2	1
2	44	4	37.5	5	5	2	2	46	18	13	2.225	4.06	119	29	156	3.8	62.76	3.6	0.723	7.4	1.29	2	2	1	2	2	2	2	1
2	41	4	32.4	4	1.46	2	2	56	17	18	2.3	5.482	96	36	149	4	66.3	3.3	1.569	7.3	1.14	2	2	1	2	2	3	2	1
2	33	4	39.5	3	1.04	2	1	66	15	19	2.25	4.344	112	36	188	3.6	62.76	3	0.689	6.6	1.94	2	2	1	2	2	1	2	1
2	23	3	34.5	2	0.52	2	1	105	17	21	2.275	4.5	67	16	163	4	38.01	3.3	1.784	7.3	1.66	2	2	1	2	2	2	2	1
2	35	4	28	3	3.34	2	2	61	20	14	2.375	6.568	325	27	135	3.7	62.76	4.1	1.118	7.8	1.86	2	2	1	2	2	1	2	1
2	35	4	46	5	3.1	2	2	72	14	8	2.225	5.094	407	24	162	3.6	70.72	3.4	1.016	7	1.34	2	2	1	2	2	3	2	2
2	28	3	29.9	5	2.88	2	1	43	24	25	2.325	4.551	121	46	150	4.3	69.84	3.3	1.027	7.6	1.86	2	2	1	2	2	2	2	2
2	29	3	32.9	5	2.41	2	2	50	13	9	2.35	4.784	64	14	155	4	58.34	3.2	1.287	7.2	1.24	2	2	1	2	2	1	2	1
2	25	3	44.3	4	0.91	2	1	107	16	11	2.3	4.5	69	21	175	4.1	60.11	3.6	1.264	7.7	1.78	1	2	1	2	2	1	2	1
2	41	2	NA	4	2.07	1	1	69	18	25	2.275	4.215	115	17	172	3.9	61.88	2.8	1.931	6.7	1.34	2	2	1	2	2	2	2	1
2	38	2	27	4	2.03	2	2	76	15	17	2.275	4.293	96	21	144	3.8	57.46	3.1	1.118	6.9	0.88	2	2	1	2	2	1	2	1
2	27	6	31.6	4	1.6	2	2	44	15	14	2.2	4.474	75	10	129	4.2	56.58	3.3	0.96	7.5	1.5	2	2	1	2	2	3	2	2
2	26	3	36.3	4	5	2	1	95	19	18	2.475	6.956	122	15	155	4.8	63.65	2.7	1.919	7.5	1.42	2	2	1	2	2	2	2	1
2	37	4	24.4	4	NA	2	2	48	13	7	2	3.75	81	26	150	3.8	56.58	3.2	0.576	7	1.78	2	2	1	2	2	2	2	1
2	34	4	33.7	4	0.62	2	1	89	14	11	2.35	5.25	147	10	164	4	73.37	2.8	0.655	6.8	1.4	2	2	2	2	2	3	2	1
2	40	3	18.4	4	0	1	1	54	19	9	2.275	6.181	80	11	140	4.4	55.69	2.7	0.677	7.1	1.86	2	2	1	2	2	3	2	1
2	27	4	37	3	0.99	2	2	69	15	15	2.225	3.517	200	16	210	3.7	92.82	4	1.174	7.7	1.24	2	2	1	2	2	1	2	1
2	23	3	60.3	5	2.46	2	1	51	25	31	2.3	4.784	136	29	153	4	63.65	3.1	2.01	7.1	1.11	2	2	1	2	2	1	2	2
2	38	4	35	4	NA	2	1	75	17	12	2.225	4.138	153	17	142	3.8	68.95	3.5	0.621	7.3	1.16	2	2	1	2	2	3	2	1
2	43	4	34.3	4	0.72	2	1	104	10	10	2.375	4.862	59	19	118	3.8	55.69	3.9	1.806	7.7	1.14	2	2	1	2	2	3	2	1
2	35	1	31.8	3	1.79	2	2	71	13	10	2.125	3.724	56	9	114	3.8	53.04	2.7	1.208	6.5	1.4	2	2	1	2	2	1	2	1
2	37	3	21.7	3	0.76	2	1	53	19	12	2.3	5.353	318	16	161	4.4	78.68	2.9	2.371	7.3	0.83	2	2	1	2	2	2	2	1
2	39	4	32.7	2	0.51	1	1	59	15	11	2.6	5.172	75	41	146	4.9	66.3	3.6	0.508	8.5	1.97	2	2	1	2	2	1	2	1
2	20	6	23.3	2	NA	2	2	60	15	15	2.375	3.931	88	11	175	4.3	43.32	3	0.813	7.3	1.32	2	2	1	2	2	3	2	2
2	44	2	19.8	3	0.41	2	1	44	22	10	2.175	4.629	313	9	170	3.7	22.1	3	0.79	6.7	1.71	2	2	1	2	2	1	2	1
2	22	3	18.5	4	1.73	2	2	62	22	19	2.4	4.008	96	16	144	4	81.33	3	0.531	7	1.91	2	2	1	2	2	3	2	2
2	35	4	33.7	4	0.28	1	1	116	22	15	2.3	4.526	286	15	169	4.7	62.76	3.3	0.677	8	2.09	1	2	1	2	2	3	2	1
2	26	4	32	4	1.22	2	2	69	13	10	2.25	4.112	116	12	128	4	74.26	2.8	0.689	6.8	1.24	2	2	1	2	2	3	2	1
2	30	2	22.6	5	4.25	2	2	45	21	11	2.325	5.819	318	10	150	4.4	69.84	3	0.779	7.4	1.86	2	2	1	2	2	1	2	2
2	30	3	26.2	2	1.18	2	2	45	11	10	2.2	4.267	53	8	123	3.8	76.02	2.4	0.677	6.2	1.06	2	2	1	2	2	2	1	1
2	27	4	43.7	5	3.98	1	2	64	17	18	2.4	4.37	113	13	135	3.8	55.69	3.9	0.406	7.7	1.94	2	2	1	2	2	3	2	2
2	36	3	21.3	5	5	2	2	41	13	7	2.275	4.526	77	8	134	4.4	63.65	2.8	0.892	7.2	1.73	2	2	1	2	2	1	2	1
2	22	4	28.5	3	1.01	2	1	83	19	17	2.4	3.362	180	29	150	4.4	72.49	2.7	0.858	7.1	0.96	2	2	1	2	2	3	2	2
2	38	4	26.5	5	0.62	2	2	49	21	20	2.275	3.491	157	14	129	3.8	107.85	3.3	0.282	7.1	2.02	2	2	1	2	2	2	2	1
2	38	6	28.7	5	NA	2	2	70	14	14	2.175	4.862	90	13	144	3.8	45.08	3.8	2.168	7.6	1.19	2	2	1	2	2	1	2	1
2	24	4	39.1	4	1.21	2	2	97	12	10	2.325	4.138	140	18	151	3.8	59.23	4.2	0.768	8	1.16	2	2	2	NA	NA	1	2	1
2	43	1	24	3	1.74	2	2	75	14	10	2.2	4.81	91	7	140	3.7	72.49	3	0.621	6.7	1.78	2	2	1	2	2	1	1	1
2	27	2	32.2	4	1.89	2	2	62	14	14	2.325	4.06	111	22	135	4.1	59.23	3.4	1.389	7.5	1.53	2	2	1	2	2	3	2	1
2	31	4	28	2	0.49	2	1	78	14	10	2.375	3.905	158	31	122	4	76.91	3.2	0.734	7.2	2.28	2	2	1	2	2	1	1	1
2	29	4	40.8	2	0.58	2	2	84	15	11	2.25	3.801	45	18	176	3.9	76.02	3.3	0.723	7.2	1.34	2	2	1	2	2	3	2	1
2	44	1	27.6	1	1.58	3	2	191	17	17	2.25	4.215	78	33	144	3.6	42.43	3.2	0.926	6.8	1.6	2	2	2	2	2	1	2	1
2	31	2	22	4	5	2	2	53	17	12	2.35	5.198	87	11	157	4	45.08	3	0.858	7	2.33	2	2	1	2	2	1	2	1
2	28	4	25.4	3	0.18	3	2	68	17	11	2.5	4.732	260	17	189	4.5	82.21	3.2	0.677	7.7	1.5	2	2	2	2	2	1	2	1
2	42	3	29.3	3	0.42	2	2	49	15	13	2.3	4.37	202	13	169	4.2	69.84	3.1	0.745	7.3	1.14	2	2	2	2	2	1	2	1
2	21	4	28.8	4	0.45	2	2	56	18	11	2.3	4.112	228	13	136	4.3	66.3	3.5	0.61	7.8	1.71	2	2	1	2	2	3	2	2
2	31	3	27.7	4	2.08	1	1	58	16	18	2.225	5.353	180	13	147	4.2	66.3	2.4	1.298	6.6	1.16	2	2	1	2	2	1	2	1
2	29	3	37.6	5	2.52	2	2	77	18	12	2.3	5.017	163	21	185	4.2	71.6	2.5	1.185	6.7	1.32	2	1	1	2	2	3	2	2
2	34	4	49.2	3	0.59	2	1	75	11	13	2.25	4.319	93	24	170	3.6	54.81	3.4	0.745	7	1.19	2	2	1	2	2	3	2	1
2	20	1	22.7	3	1.7	2	2	61	22	16	2.375	4.344	837	16	153	4.6	52.16	3.2	0.903	7.8	1.55	2	2	1	2	2	3	2	2
2	34	7	20.2	4	0.48	2	2	103	16	14	2.375	4.267	95	23	160	4.1	54.81	2.5	1.84	6.6	1.97	2	2	1	2	2	1	2	1
2	26	3	39	5	2.06	2	2	72	28	47	2.4	4.112	95	52	161	4.1	56.58	3.2	3.037	7.3	1.16	2	2	1	2	2	3	2	2
2	38	3	23	4	2.72	2	1	66	14	9	2.225	3.931	55	9	124	4.2	53.92	2.7	0.565	6.9	2.17	2	2	2	2	2	1	2	1
2	27	4	33.8	1	0.18	2	1	55	13	9	2.25	4.758	92	23	132	3.8	72.49	3	1.547	6.8	1.4	2	2	1	2	2	3	2	1
2	42	3	48.2	3	0.69	2	1	84	12	13	2.275	4.939	52	23	147	3.4	63.65	3.6	2.958	7	0.78	2	2	1	2	2	3	2	1
2	30	3	32.5	4	1.93	1	2	79	16	22	2.15	4.37	75	19	128	3.6	47.74	2.9	2.597	6.5	0.88	2	2	1	2	2	3	1	1
2	42	3	29.9	5	0.92	2	1	93	14	12	2.15	5.767	80	14	140	3.6	61.88	3.1	1.694	6.7	1.16	2	2	1	2	2	2	2	1
2	20	3	19.9	4	1.36	2	2	59	17	9	2.325	3.853	66	18	115	4.4	47.74	2.9	1.073	7.3	1.63	2	2	1	2	2	3	2	2
2	30	6	22.2	5	5	3	2	56	12	5	2.25	3.724	49	8	111	4	53.04	3.2	0.711	7.2	1.58	2	2	1	2	2	3	2	2
2	31	3	42.7	5	3.4	2	2	58	12	11	2.3	5.094	31	8	100	3.1	48.62	3.1	2.202	6.2	1.45	2	2	1	2	2	1	2	1
2	41	3	44.5	4	3.3	2	1	134	16	16	2.25	3.905	80	13	162	3.9	68.07	3.1	1.185	7	1.19	2	2	1	2	2	3	2	1
2	27	2	23.9	4	2.51	2	2	41	21	13	2.275	4.396	105	10	173	4.7	70.72	3.3	0.971	8	1.55	2	2	1	2	2	1	2	2
2	30	3	43.9	4	2.06	2	1	157	19	31	2.325	4.163	76	24	149	4.2	59.23	3.1	1.456	7.3	1.24	2	2	1	2	2	1	2	1
2	36	3	45.5	5	4.44	2	2	133	23	40	2.475	4.241	57	106	189	3.5	65.42	3.3	1.298	6.8	1.42	2	2	1	2	2	1	1	2
2	29	1	30.4	5	5	2	2	91	16	17	2.1	7.861	37	21	164	2.5	53.92	3.5	2.405	6	2.92	2	2	1	2	2	1	2	1
2	23	7	40.9	5	5	2	2	59	21	26	2.3	4.939	234	21	108	4.2	75.14	3	0.858	7.2	1.4	2	2	2	2	2	3	2	2
2	33	6	33.7	5	4.22	2	2	84	23	27	2.325	3.491	68	17	150	3.7	60.11	3.3	2.01	7	0.8	2	2	1	2	2	1	1	1
2	27	1	24.4	3	1.54	2	2	63	29	41	2.3	5.25	67	14	162	4.4	59.23	3	0.779	7.4	1.73	2	2	1	2	2	1	2	1
2	37	3	25	2	0.88	2	1	55	12	11	2.225	3.698	66	8	129	4.2	65.42	2.4	0.497	6.6	1.24	9	2	1	2	2	1	2	1
2	41	3	21	5	5	2	2	47	21	16	2.325	3.879	56	13	110	4.4	60.11	2.5	0.655	6.9	1.45	2	2	1	2	2	1	2	1
2	29	4	32.3	4	1.16	2	2	53	18	8	2.15	3.569	93	8	169	3.3	48.62	3.7	0.677	7	1.66	2	2	1	2	2	3	2	1
2	23	6	25.7	4	4.7	2	2	94	40	68	2.35	2.974	84	39	145	4.7	52.16	3.2	1.411	7.9	1.24	2	2	1	2	2	1	2	2
2	21	6	37.2	4	2.46	2	2	86	17	11	2.125	3.801	61	17	151	3.7	49.5	4.5	0.655	8.2	1.09	2	2	1	2	2	3	2	2
2	41	2	30	4	5	2	2	91	17	15	2.25	4.086	103	12	139	3.7	57.46	3	0.666	6.7	1.63	2	2	1	2	2	1	2	1
2	24	3	19.8	5	NA	2	2	67	20	18	2.325	4.862	246	9	154	4.7	59.23	2.7	0.734	7.4	2.12	2	2	1	2	2	3	2	2
2	26	2	37.8	4	3.59	2	2	64	24	33	2.225	3.465	121	10	199	4.2	49.5	2.7	0.881	6.9	1.4	2	2	1	2	2	3	2	2
2	40	3	29.7	3	1.55	2	1	67	24	28	2.325	4.06	121	24	137	4.4	66.3	3.1	1.321	7.5	1.01	2	2	1	2	2	1	2	1
2	30	3	22.4	4	3.45	2	2	53	17	7	2.3	4.784	60	22	108	4	63.65	2.6	0.497	6.6	1.94	2	2	1	2	2	1	2	2
2	43	3	36.9	3	1.4	2	2	122	47	48	2.4	5.741	100	129	193	3.9	56.58	3.4	1.468	7.3	1.19	2	2	1	2	2	1	2	1
2	33	2	31.9	2	2.6	2	2	80	22	26	2.25	3.75	170	36	151	3.8	66.3	3.9	0.542	7.7	1.42	1	2	1	2	2	1	2	1
2	41	7	45.8	4	3.4	2	2	90	17	14	2.3	5.198	65	23	210	3.8	61.88	3.6	2.156	7.4	1.4	2	2	1	2	2	1	2	1
2	44	3	27.2	4	1.57	2	1	86	11	9	2.275	5.12	96	10	153	4.1	53.04	2.7	1.773	6.8	1.22	2	2	2	2	2	2	2	1
2	27	6	20.7	5	5	2	2	55	17	10	2.325	4.138	124	16	130	3.8	76.02	3.4	1.806	7.2	1.37	2	2	1	2	2	1	2	2
2	34	4	40.5	4	0.62	2	2	78	11	7	2.2	4.37	125	23	157	4	61	3.3	0.745	7.3	1.29	2	2	1	2	2	2	2	1
2	43	3	51	2	1.04	2	1	117	16	13	2.3	4.655	88	22	146	3.8	67.18	3.6	1.885	7.4	1.14	2	1	1	2	2	1	1	1
2	32	4	25.2	4	0.6	1	1	71	17	21	2.225	4.034	47	24	134	4	58.34	3.3	0.723	7.3	1.53	2	2	1	2	2	3	2	1
2	37	4	22.6	4	0.91	2	2	44	14	11	2.325	3.931	113	10	143	3.9	68.95	3.8	0.485	7.7	2.2	2	2	1	2	2	3	2	1
2	42	3	25.5	3	3.23	2	1	49	14	13	2.425	5.224	65	12	134	4.4	57.46	2.6	0.723	7	2.04	2	2	1	2	2	1	1	1
2	20	1	21.9	4	0.82	2	2	63	15	11	2.35	4.888	83	12	134	4.7	72.49	2.8	1.445	7.5	1.4	2	2	1	2	2	3	2	2
2	34	4	92.3	4	0.38	2	2	60	14	5	2.325	3.776	59	13	160	3.5	57.46	4.9	0.666	8.4	1.29	2	2	1	2	2	3	2	1
2	34	6	16.5	5	NA	2	2	73	16	9	2.275	2.948	37	16	117	4.6	57.46	3.4	0.881	8	1.42	2	2	1	2	2	1	2	2
2	43	6	14.6	5	5	2	2	62	30	26	2.3	6.051	110	13	190	4.1	60.11	2.7	0.869	6.8	2.51	2	2	1	2	2	3	2	2
2	36	3	22.8	4	1.91	1	1	59	34	31	2.275	4.474	108	9	139	4	59.23	2.6	0.485	6.6	1.63	2	2	1	2	2	2	2	2
2	42	6	30.2	4	3.43	2	2	51	16	13	2.325	4.836	136	17	159	4.3	60.11	2.6	1.163	6.9	1.34	2	2	1	2	2	1	2	1
2	20	1	20.1	3	0.58	2	2	49	19	16	2.375	3.698	96	13	118	4.2	52.16	3.4	0.914	7.6	1.58	2	2	1	2	2	3	2	2
2	32	3	26.8	3	1.01	2	1	83	16	11	2.275	3.31	126	7	147	4.1	71.6	2.9	0.756	7	1.19	2	1	1	2	2	1	2	1
2	22	3	32.8	3	2.01	2	1	51	15	18	2.3	2.819	48	11	145	3.8	55.69	2.9	0.519	6.7	1.32	2	2	1	2	2	1	2	1
2	28	6	27.2	5	4.86	3	2	74	30	28	2.4	4.629	82	26	170	4.1	52.16	3.9	1.084	8	1.22	2	2	1	2	2	1	1	2
2	25	1	36.3	5	1.44	2	2	96	22	22	2.425	4.138	88	11	148	4.1	60.11	3.3	0.61	7.4	1.53	9	2	2	NA	NA	3	2	1
2	30	3	26.3	4	NA	1	1	82	20	21	2.275	4.991	44	7	148	4.2	64.53	2.8	0.542	7	1.6	2	2	2	NA	NA	3	2	1
2	39	4	24.8	4	NA	2	1	62	18	7	2.275	4.577	269	17	170	3.6	80.44	3.7	0.666	7.3	1.86	2	2	1	2	2	3	2	1
2	23	3	20.5	5	1.07	2	2	55	15	9	2.325	3.672	59	9	125	4.5	64.53	2.9	0.847	7.4	1.34	2	2	1	2	2	3	2	2
2	25	3	34.7	2	2.77	2	1	61	10	9	2.275	4.5	44	5	113	3.4	47.74	3.2	1.558	6.6	1.16	1	2	1	2	2	1	2	1
2	31	4	32.8	2	1.43	2	1	75	13	9	2.125	4.784	106	30	141	3.8	61	3.3	2.439	7.1	0.93	2	2	1	2	2	1	2	1
2	39	3	63.5	4	2.01	2	2	35	46	84	2.275	3	40	45	219	3.3	60.11	3.6	0.734	6.9	1.03	2	2	1	2	2	1	2	1
2	27	3	23.7	5	4.86	2	2	64	26	18	2.3	3.827	428	8	151	4	66.3	2.8	1.005	6.8	1.63	2	2	1	2	2	3	2	2
2	39	1	41	2	0.04	2	2	93	11	15	2.05	3.776	91	17	164	3.3	38.01	3.2	1.197	6.5	1.01	2	2	1	2	2	1	2	1
2	29	1	27.7	1	1.2	2	2	67	15	15	2.1	4.526	151	17	176	3.6	47.74	3.3	1.332	6.9	1.94	2	2	1	2	2	1	2	1
2	34	4	56.4	1	NA	2	1	66	19	23	2.2	3.336	43	17	173	4	54.81	3.3	2.01	7.3	0.85	2	2	1	2	2	3	1	1
2	36	2	24.3	3	2.67	2	2	41	18	15	2.175	4.163	74	15	137	3.8	61.88	3.1	0.802	6.9	1.73	2	2	1	2	2	1	2	1
2	39	6	19.7	5	3.67	2	2	41	15	9	2.3	4.112	94	9	136	4.2	56.58	2.8	0.948	7	1.6	2	2	1	2	2	1	2	1
2	22	3	26.3	4	1.24	2	2	57	14	10	2.25	3.388	52	11	124	4.2	70.72	2.6	0.395	6.8	1.4	2	2	1	2	2	3	2	2
2	20	4	22.3	3	NA	2	2	47	13	5	2.275	3.543	104	13	142	4.5	58.34	2.9	0.553	7.4	1.34	2	2	1	2	2	3	2	1
2	26	4	21.9	4	0.31	1	1	92	112	45	2.35	6.103	471	65	200	3.9	54.81	3.9	0.79	7.8	2.53	2	2	1	2	2	1	2	2
2	39	4	22.3	2	NA	1	1	67	29	19	2.325	5.25	85	39	148	3.7	83.98	4.1	1.129	7.8	3.34	2	2	1	2	2	1	2	1
2	22	7	23.4	3	4.25	2	1	97	11	17	2.525	4.707	75	9	157	4.3	69.84	3.1	0.892	7.4	1.34	2	2	1	2	2	1	2	1
2	23	7	21.4	4	2.29	2	2	51	19	12	2.425	4.086	96	10	146	4.5	62.76	2.9	0.644	7.4	1.5	2	2	1	2	2	3	2	2
2	43	7	30.2	4	2.16	2	1	72	13	8	2.275	3.646	54	19	145	3.8	67.18	3.2	0.994	7	1.22	2	2	1	2	2	2	2	1
2	42	3	20.7	2	2.56	1	1	52	17	13	2.4	4.422	109	13	136	4.4	66.3	2.7	0.892	7.1	1.34	2	2	2	2	2	1	1	1
2	22	6	19.2	5	0.48	2	2	67	22	14	2.375	5.405	173	21	175	4.1	62.76	3.5	1.31	7.6	1.94	2	2	1	2	2	3	2	2
2	20	6	24.1	2	1.6	2	2	64	15	13	2.375	4.086	74	10	138	4.4	67.18	3.5	1.163	7.9	1.29	2	2	1	2	2	3	2	1
2	30	6	20.7	5	2.65	2	1	41	20	17	2.2	4.862	115	19	147	4.5	63.65	2.7	0.565	7.2	1.71	2	2	1	2	2	1	2	2
2	20	3	19.4	4	0.2	2	2	75	25	15	2.325	4.344	63	10	186	4.8	82.21	3	0.689	7.8	1.55	2	2	1	2	2	3	2	2
2	27	4	18.5	5	3.44	2	2	47	23	14	2.375	4.06	90	19	113	4.2	78.68	3.3	0.519	7.5	1.86	2	2	1	2	2	3	2	1
2	23	3	18.6	5	2.97	2	2	33	14	10	2.375	3.853	58	10	115	4.5	63.65	2.9	0.813	7.4	1.71	2	2	1	2	2	3	2	2
2	32	6	29	3	1.67	3	2	68	16	11	2.25	3.853	100	8	164	3.8	72.49	3.5	0.813	7.3	1.47	2	2	1	2	2	1	2	1
2	37	7	26.6	5	5	3	2	38	13	10	2.35	4.888	155	10	140	3.9	58.34	3.1	1.49	7	1.55	2	2	1	2	2	1	2	1
2	28	4	32.8	4	0	2	1	98	36	42	2.25	5.069	150	27	164	3.7	86.63	3.6	1.547	7.3	1.58	2	2	1	2	2	3	2	1
2	33	4	37.2	4	1.26	2	2	162	15	10	2.325	4.551	114	20	152	3.9	58.34	3.4	1.242	7.3	1.55	2	2	1	2	2	1	2	1
2	22	1	32.9	4	1.52	2	2	96	23	36	2.15	4.681	147	42	155	3.9	49.5	3.5	1.287	7.4	1.03	2	2	1	2	2	3	2	1
2	31	4	29.6	5	5	2	2	35	12	9	2.25	3.75	124	16	129	3.8	54.81	3.3	0.598	7.1	1.66	2	2	1	2	2	1	2	1
2	25	4	24.8	5	3.4	2	2	55	16	13	2.375	4.37	121	12	135	3.9	60.11	3.3	1.027	7.2	1.84	2	2	1	2	2	3	2	2
2	22	3	31.3	4	3.35	1	1	55	14	13	2.25	4.551	81	15	74	4	66.3	2.6	0.734	6.6	1.16	2	2	1	2	2	1	1	1
2	44	6	20.7	5	5	2	2	48	13	7	2.275	4.629	81	10	120	4.1	56.58	3	0.96	7.1	2.17	2	2	1	2	2	1	1	1
2	25	3	34.4	3	2.79	2	1	33	16	17	2.3	5.224	75	23	148	4.2	75.14	3.1	1.4	7.3	1.45	1	2	1	2	2	3	2	2
2	31	3	47	4	0.91	2	2	88	13	11	2.3	5.612	70	16	95	4.1	72.49	3.4	1.434	7.5	1.71	2	2	1	2	2	1	1	1
2	30	7	21.8	4	1.43	2	2	61	14	8	2.325	3.258	128	12	115	4	56.58	3.3	0.644	7.3	1.58	1	2	1	2	2	3	2	1
2	35	3	27	5	5	2	2	83	17	14	2.075	8.068	79	8	155	2.7	61	3.4	2.043	6.1	2.4	2	2	1	2	2	1	2	1
2	24	2	23.4	4	2.43	2	2	54	16	8	2.175	3.698	80	5	140	3.8	61.88	2.9	0.632	6.7	1.55	2	2	1	2	2	1	2	2
2	26	2	35.2	4	NA	2	1	110	24	34	2.45	6.698	109	18	143	4.6	61.88	2.9	1.039	7.5	1.68	2	1	1	2	2	1	1	1
2	44	6	20.2	5	5	2	2	37	15	11	2.225	4.396	59	17	144	4.3	51.27	3.1	0.779	7.4	1.76	2	2	1	2	2	1	2	1
2	27	4	32.1	4	0.38	1	1	55	12	6	2.15	4.034	60	10	140	3	43.32	3.3	1.581	6.3	2.17	2	2	1	2	2	3	1	1
2	22	3	38	3	1.47	2	2	93	12	11	2.2	3.62	86	10	139	3.5	73.37	3	0.553	6.5	1.24	2	2	1	2	2	3	2	2
2	23	4	36.7	4	2.07	3	2	47	14	13	2.325	4.5	130	23	149	4.2	61	2.8	1.027	7	1.47	2	2	1	2	2	3	2	2
2	25	3	21.3	2	1.75	2	1	81	23	23	2.3	4.448	75	13	134	3.9	85.75	3.4	1.456	7.3	1.03	2	2	1	2	2	3	2	1
2	24	3	28.8	3	2.55	2	1	100	14	12	2.3	4.784	69	13	132	3.9	59.23	2.8	1.423	6.7	1.06	2	2	1	2	2	1	2	1
2	31	2	40.5	5	2.39	2	1	51	15	14	2.15	4.163	132	12	180	4.1	73.37	2.7	1.456	6.8	1.11	2	2	1	2	2	1	2	1
2	28	3	27.1	5	4.25	2	2	52	19	13	2.4	4.888	89	13	144	4.6	59.23	3	0.892	7.6	1.81	2	2	1	2	2	1	2	1
2	34	2	28.4	5	NA	2	2	68	15	12	2.15	4.5	76	27	160	3.7	53.04	3.1	1.174	6.8	1.4	2	2	1	2	2	3	2	1
2	21	1	36.8	3	2.72	2	2	82	13	8	2.3	6.749	27	5	179	3	42.43	3.6	3.534	6.6	1.29	2	2	1	2	2	1	2	1
2	44	1	23.9	3	0.8	2	1	88	28	23	2.275	6.491	123	43	143	4.3	75.14	2.8	1.208	7.1	1.66	2	2	2	2	2	1	2	1
2	30	7	23	5	5	2	2	50	14	13	2.15	4.163	56	10	121	3.9	61.88	2.9	0.779	6.8	1.63	2	2	1	2	2	1	2	1
2	39	4	31.3	5	4.74	2	2	53	14	8	2.175	4.913	169	17	151	3.7	79.56	3.4	0.982	7.1	1.27	2	2	1	2	2	1	2	1
2	24	3	22.5	1	0.61	2	1	75	14	6	2.2	8.301	50	3	172	2.6	36.24	3.4	2.935	6	1.34	2	2	1	2	2	1	2	1
2	31	4	53.2	3	0.7	2	2	90	14	13	2.15	4.37	158	14	240	3.5	75.14	3.7	1.242	7.2	1.03	2	2	1	2	2	3	2	1
2	36	7	23	5	5	2	2	45	19	13	2.4	4.474	263	16	156	4.1	75.14	2.5	0.677	6.6	1.71	2	2	1	2	2	1	2	1
2	22	1	20.8	4	3.98	2	2	64	20	23	2.3	4.422	74	17	127	4.1	53.92	3.3	0.666	7.4	1.73	2	2	1	2	2	3	2	2
2	35	3	21.6	5	2.39	3	2	36	13	8	2.275	4.034	32	8	125	4.2	64.53	2.5	0.508	6.7	1.58	1	2	1	2	2	1	2	1
2	44	1	32.5	1	1.36	3	2	119	22	17	2.275	4.707	88	59	150	4	53.04	3.3	1.49	7.3	1.24	2	2	1	2	2	1	2	1
2	26	3	33.4	3	1.5	2	2	81	14	10	2.15	3.129	64	8	177	3.7	62.76	3	0.768	6.7	1.22	2	2	1	2	2	3	2	1
2	27	1	28.3	5	1.2	1	1	127	22	21	2.275	5.353	70	45	152	3.5	53.92	3.7	1.558	7.2	1.53	2	2	1	2	2	1	1	1
2	26	3	28.6	4	5	2	1	95	25	19	2.325	3.879	60	21	141	4.2	71.6	3.1	0.847	7.3	1.11	2	2	1	2	2	3	2	1
2	26	6	20.4	5	3.25	2	2	47	16	15	2.425	4.37	55	23	133	4.6	52.16	3.1	0.835	7.7	1.89	2	2	1	2	2	3	2	2
2	36	3	26.9	5	NA	2	1	70	15	16	2.1	6.62	69	10	136	3.2	42.43	3.4	1.761	6.6	2.53	2	2	1	2	2	1	1	1
2	43	3	22.2	4	2.06	2	2	63	14	12	2.2	4.034	75	10	136	3.9	82.21	3.4	0.768	7.3	1.24	2	2	1	2	2	1	2	1
2	31	4	37.8	4	2.32	2	2	65	11	10	2.15	4.862	121	17	164	3.5	71.6	3.5	0.971	7	1.06	2	2	1	2	2	1	2	1
2	27	4	19.7	3	5	2	2	65	14	9	2.175	4.241	129	12	115	3.9	56.58	2.7	0.7	6.6	1.29	2	2	1	2	2	1	1	2
2	43	3	36.5	5	5	2	1	87	22	27	2.3	4.086	127	20	142	3.7	45.08	3.3	1.174	7	1.06	2	2	1	2	2	1	1	1
2	25	2	21.1	5	4.08	2	2	47	14	10	2.375	3.569	88	8	160	4.3	57.46	3.3	0.632	7.6	1.45	2	2	1	2	2	3	2	2
2	22	3	24.2	3	NA	2	2	90	12	9	2.275	3.543	53	9	108	4	54.81	2.5	1.264	6.5	1.16	2	2	1	2	2	3	2	1
2	20	4	36.8	3	0.74	2	2	106	74	32	2.325	3.595	2948	22	243	3.6	61	4	1.298	7.6	1.11	2	2	1	2	2	3	2	1
2	44	4	40.7	3	5	2	2	53	23	15	2.25	5.301	300	10	156	3.5	83.98	3.3	0.96	6.8	2.09	2	2	1	2	2	1	2	1
2	40	3	26.5	5	3.59	2	1	55	13	8	2.325	5.612	73	21	139	4.1	81.33	2.7	1.242	6.8	1.24	2	2	1	2	2	2	2	1
2	29	3	26.3	4	3.94	2	2	48	19	18	2.225	10.784	67	15	163	2.8	51.27	3.3	3.172	6.1	2.33	2	2	1	2	2	1	2	1
2	39	4	37.1	5	5	2	2	125	18	14	2.325	4.319	155	30	60	3.5	68.95	3.8	0.655	7.3	1.71	2	2	1	2	2	1	2	1
2	34	2	21.8	2	5	2	1	57	14	11	2.325	3.31	78	12	117	4.1	72.49	2.7	0.418	6.8	1.6	2	2	1	2	2	1	2	1
2	35	1	31.3	4	2.4	2	2	113	44	53	2.275	5.87	49	10	138	3.9	57.46	2.8	1.423	6.7	1.42	2	2	1	2	2	1	2	1
2	27	4	26.5	4	NA	2	2	48	18	10	2.375	4.965	79	11	159	3.9	76.91	3.2	0.565	7.1	2.15	2	2	1	2	2	3	2	2
2	38	3	27.1	4	1.34	2	2	38	17	10	2.2	4.267	82	10	137	4.1	66.3	3	0.835	7.1	1.66	2	2	1	2	2	1	2	1
2	34	3	24.7	5	NA	2	2	48	17	9	2.35	4.965	75	9	124	4.5	71.6	3	0.632	7.5	2.48	1	2	2	NA	NA	1	2	1
2	28	2	32.2	4	0.85	2	2	53	16	14	2.325	5.534	66	14	125	4.1	36.24	3.4	0.779	7.5	1.6	2	2	1	2	2	2	2	1
2	39	6	21.1	5	4.78	2	2	63	15	14	2.175	3.982	92	13	155	3.9	63.65	3.1	0.576	7	1.42	2	2	1	2	2	1	2	1
2	33	4	35.6	4	2.4	2	2	65	12	8	2.175	4.189	105	12	205	3.8	70.72	3.7	0.655	7.5	1.47	2	2	1	2	2	3	2	2
2	40	6	24.8	5	NA	2	2	43	19	14	2.275	5.456	101	24	148	4.4	54.81	3	1.061	7.4	2.48	2	2	1	2	2	1	2	1
2	40	3	22.7	5	5	2	1	43	16	10	2.2	3.957	101	14	137	3.9	67.18	2.7	1.75	6.6	1.22	2	1	1	2	2	1	2	1
2	37	7	35.1	4	1.25	1	1	81	14	13	2.275	5.405	52	19	145	4.2	58.34	2.7	1.355	6.9	2.09	2	2	1	2	2	3	2	2
2	38	3	30.1	5	3.14	2	2	48	15	10	2.225	5.275	47	12	135	3.9	71.6	2.8	1.332	6.7	1.09	1	2	1	2	2	2	1	1
2	39	1	36.2	4	0.4	2	1	78	13	12	2.175	2.664	73	19	141	3.7	55.69	3	1.016	6.7	1.03	1	2	1	2	2	3	2	1
2	22	4	22.5	5	0.4	2	2	57	17	12	2.3	4.396	136	10	138	4.1	75.14	3.6	0.802	7.7	1.42	2	2	1	2	2	3	2	1
2	31	3	36.1	5	4.8	2	2	54	11	9	2.325	4.888	81	9	142	3.7	76.91	3.1	1.389	6.8	1.63	2	2	1	2	2	3	2	2
2	41	4	29	2	0.1	2	1	53	13	11	2.225	4.06	373	19	214	4	68.07	2.9	0.666	6.9	1.45	9	2	1	2	2	3	2	1
2	38	3	53.7	4	1.27	2	1	64	17	21	2.25	4.422	37	40	241	3.4	63.65	3.7	1.332	7.1	0.98	2	2	2	2	2	3	2	1
2	28	6	23.6	4	1.5	3	2	70	17	13	2.325	4.293	83	10	135	4.1	54.81	3.5	1.163	7.6	1.19	2	2	1	2	2	1	2	1
2	39	6	27.8	5	2.89	2	1	56	12	9	2.2	4.189	54	7	115	3.8	46.85	2.2	0.802	6	1.32	2	2	1	2	2	1	1	1
2	37	3	35.2	2	2.6	2	1	83	16	21	2.075	3.517	156	16	162	4	75.14	3.1	0.802	7.1	1.06	2	2	1	2	2	1	2	1
2	35	3	53.1	5	1.11	1	1	88	18	20	2.275	4.06	106	23	160	3.9	65.42	2.8	1.129	6.7	0.85	1	2	1	2	2	1	2	1
2	38	4	24.2	3	1.54	1	1	85	24	14	2.1	6.594	121	25	161	4	69.84	3.5	4.132	7.5	2.66	2	2	1	2	2	2	2	1
2	34	4	32.2	3	NA	2	1	64	18	10	2.075	2.948	142	13	163	3.6	71.6	3.2	0.598	6.8	1.6	2	2	1	2	2	3	2	1
2	34	1	20.7	3	NA	2	2	63	19	20	2.325	4.888	113	21	141	4.2	50.39	3	1.152	7.2	1.94	2	2	1	2	2	1	2	1
2	42	1	29.4	4	NA	2	2	82	15	13	2.25	4.448	87	15	139	3.6	57.46	3.2	0.847	6.8	1.37	2	2	1	2	2	1	2	1
2	42	3	28.7	5	1.72	2	1	106	294	146	2.05	6.387	139	556	349	3.4	53.92	3	1.344	6.4	4.11	2	2	1	2	2	1	2	1
2	25	4	34	5	5	2	2	91	12	11	2.325	5.146	32	26	126	3.8	71.6	3	1.377	6.8	1.32	2	2	1	2	2	3	2	2
2	22	6	18.2	5	NA	2	2	54	19	14	2.3	3.569	67	36	135	4	66.3	3.8	1.716	7.8	1.55	2	2	1	2	2	3	2	2
2	40	2	33.1	5	5	2	1	95	25	49	2.35	4.189	167	18	143	4	63.65	2.9	0.971	6.9	1.63	2	2	1	2	2	1	2	1
2	39	4	45.4	5	3.5	3	2	61	9	11	2.25	3.646	89	15	96	3.5	63.65	3.1	1.061	6.6	1.24	2	2	1	2	2	1	2	1
2	37	6	25.6	1	0.83	3	2	47	16	14	2.15	3.646	77	14	134	3.7	50.39	3.2	0.914	6.9	1.03	2	2	1	2	2	3	2	1
2	36	6	25	1	1.17	3	2	115	12	9	2.225	4.06	50	11	124	3.8	39.78	3.5	0.96	7.3	1.27	2	2	1	2	2	1	2	1
2	26	3	28	4	NA	2	2	61	14	14	2.35	3.233	204	9	162	4.5	64.53	2.6	1.208	7.1	1.37	2	2	1	2	2	1	2	1
2	24	6	21.5	5	5	2	2	48	17	14	2.45	4.551	83	11	146	4.6	73.37	2.9	0.745	7.5	1.78	2	2	1	2	2	3	2	2
2	31	3	26.4	4	2.32	2	1	55	18	15	2.3	5.844	68	11	137	4.4	69.84	2.6	1.185	7	1.34	2	2	1	2	2	1	2	1
2	35	2	46.8	4	1.57	2	1	68	31	33	2.325	6.336	248	34	195	4.1	61.88	3.2	2.473	7.3	1.19	2	2	1	2	2	3	2	1
2	22	3	27.7	4	5	2	2	67	14	15	2.35	7.81	76	11	124	4.4	63.65	2.8	1.321	7.2	1.71	2	2	1	2	2	3	2	2
2	39	7	38.8	3	2.18	2	1	84	14	16	2.175	6.62	53	26	149	3.7	68.95	2.8	1.581	6.5	1.78	2	2	1	2	2	1	2	1
2	37	1	36.7	4	2.46	2	2	79	17	18	2.175	4.138	81	10	148	3.8	83.1	3.3	0.847	7.1	1.34	2	2	1	2	2	1	2	1
2	28	1	27.7	5	4.34	3	2	78	18	11	2.3	4.448	126	10	151	4.2	81.33	3.1	0.813	7.3	1.63	2	2	1	2	2	1	2	2
2	41	4	21.7	4	1.24	2	2	76	18	14	2.375	6.336	206	19	149	4	66.3	3.2	1.106	7.2	1.4	1	2	1	2	2	1	2	1
2	27	4	24.2	4	2.6	2	2	46	15	15	2.175	4.5	63	32	137	3	41.55	3.2	0.971	6.2	1.97	2	2	1	2	2	1	2	1
2	26	4	44.2	4	2.33	2	2	69	14	13	2.2	2.767	163	24	124	3.5	45.08	3.4	0.779	6.9	0.85	2	2	1	2	2	3	2	1
2	38	3	36.8	5	4.35	2	2	43	21	20	2.2	5.431	121	11	208	3.7	61	2.8	0.677	6.5	1.78	2	2	1	2	2	1	2	1
2	32	4	21.1	5	2.11	2	2	48	24	13	2.275	3.543	368	15	128	4	61	3.1	0.813	7.1	1.78	2	2	1	2	2	3	2	1
2	25	6	30.1	5	3.82	3	2	86	21	18	2.25	3.931	101	11	152	3.9	72.49	3.3	0.869	7.2	1.24	2	2	1	2	2	3	2	2
2	23	3	25.3	5	5	2	2	79	18	14	2.325	3.879	69	18	121	4.3	63.65	2.9	0.948	7.2	1.11	2	2	2	2	2	3	2	2
2	28	6	42.7	5	NA	2	2	69	16	8	2.325	4.241	165	16	172	4.2	59.23	4	1.592	8.2	0.91	2	2	1	2	2	3	2	2
2	35	3	29.6	5	4.44	1	1	62	15	14	2.325	6.258	73	22	113	3.9	56.58	3.4	2.055	7.3	1.32	2	2	1	2	2	3	2	1
2	34	2	28.6	4	NA	2	1	67	16	14	2.175	4.784	111	31	118	3.1	49.5	3.1	1.547	6.2	1.63	2	2	1	2	2	2	2	1
2	28	3	37.1	2	0.31	2	2	109	22	35	2.275	5.405	93	48	184	3.7	54.81	3.4	1.614	7.1	1.14	2	2	2	NA	NA	3	2	1
2	41	1	22.1	3	NA	2	2	72	13	9	2.375	5.56	96	18	159	4	57.46	3.4	2.134	7.4	1.55	2	2	1	2	2	1	2	1
2	25	7	19.6	5	NA	2	2	41	17	11	2.375	4.319	137	7	165	4.1	69.84	3.3	0.982	7.4	2.28	2	2	1	2	2	3	2	2
2	32	4	23.1	2	1.18	2	1	57	41	25	2.25	4.37	1564	9	207	3.8	83.98	3.2	0.519	7	1.86	2	2	1	2	2	3	2	1
2	21	4	29.7	3	1.54	3	2	79	14	6	2.25	4.577	187	15	155	3.9	60.11	3.4	0.768	7.3	1.32	2	2	1	2	2	3	2	1
2	42	6	21.5	4	1.38	2	2	52	18	13	2.2	5.405	60	15	134	4.1	50.39	3	0.869	7.1	1.78	2	2	2	2	2	1	2	1
2	43	3	35.1	3	0.95	2	1	50	18	13	2.15	4.112	268	44	132	3.8	71.6	3.4	2.032	7.2	1.01	2	2	1	2	2	1	2	1
2	33	3	21.7	5	5	2	2	52	28	25	2.35	5.431	76	12	147	4.4	64.53	2.8	1.547	7.2	1.68	2	2	1	2	2	1	2	2
2	37	1	34	2	0.87	1	1	59	14	15	2.375	4.577	111	23	134	4.3	62.76	3.7	1.106	8	1.29	2	2	1	2	2	1	2	1
2	21	2	22	4	5	2	2	83	19	12	2.275	4.5	81	7	157	4.6	46.85	2.5	0.565	7.1	1.55	2	2	1	2	2	3	2	1
2	43	3	18.9	1	0.71	2	1	69	22	17	2.35	3.439	52	13	65	3.9	93.7	3.1	0.994	7	1.27	2	2	1	2	2	3	2	1
2	42	3	56.6	4	1.08	2	1	59	16	17	2.4	5.689	89	24	179	4.1	50.39	2.6	1.885	6.7	1.27	2	2	1	2	2	1	2	1
2	31	7	39.5	3	0.28	2	1	78	8	6	2.275	4.5	42	9	201	3.3	61.88	3.4	2.461	6.7	0.83	2	2	1	2	2	3	2	1
2	39	4	24.1	4	2.43	3	2	66	16	8	2.275	4.319	82	12	154	3.9	68.95	3.2	0.926	7.1	1.55	2	2	1	2	2	3	2	1
2	40	6	24.2	4	1.79	3	2	50	14	11	2.175	4.241	109	19	166	3.9	53.04	2.9	0.892	6.8	1.81	2	2	1	2	2	1	2	1
2	21	7	22.7	4	2.49	2	2	66	18	17	2.45	5.301	78	11	178	4.3	63.65	3	1.434	7.3	1.73	2	2	1	2	2	3	2	2
2	32	1	51.8	3	5	2	1	75	11	14	2.2	4.758	101	17	169	3.7	51.27	3.2	2.8	6.9	0.83	2	1	1	2	2	1	2	1
2	24	4	29	3	0.97	3	2	116	25	31	2.275	4.215	230	35	150	3.9	76.91	4.2	0.903	8.1	0.98	2	2	2	2	2	3	2	1
2	42	3	28.8	3	3.11	2	2	52	9	6	2.325	5.508	57	14	114	4.4	81.33	3.2	1.242	7.6	1.29	1	2	1	2	2	1	2	1
2	30	3	19.6	5	5	2	2	52	16	13	2.35	7.551	62	10	131	4.5	61	2.9	0.768	7.4	1.73	2	2	1	2	2	3	2	2
2	21	1	40.6	3	3.2	2	2	85	13	10	2.3	2.689	84	27	124	4	59.23	2.9	1.14	6.9	1.14	2	2	1	2	2	3	2	2
2	24	3	26.4	3	5	2	2	75	27	37	2.225	3.155	115	20	162	3.8	72.49	2.8	0.418	6.6	1.73	2	2	1	2	2	3	2	1
2	33	6	25	1	1.41	2	2	71	24	18	2.375	5.224	71	35	157	4.6	40.66	3.4	1.389	8	1.4	2	2	1	2	2	1	2	1
2	38	1	32.8	3	3.67	3	2	67	15	8	2.375	5.586	39	17	123	3.8	45.97	3.6	1.535	7.4	2.02	2	2	1	2	2	1	2	1
2	24	2	34.8	4	2.96	2	2	58	16	16	2.2	4.707	86	10	133	4.2	62.76	2.7	1.366	6.9	1.22	2	2	1	2	2	3	2	2
2	21	6	33.8	3	4.52	2	2	80	12	14	2.3	4.344	156	17	154	4	61.88	2.9	1.084	6.9	1.24	2	2	1	2	2	3	2	2
2	44	6	24.3	4	1.96	2	2	57	17	12	2.3	4.293	74	14	133	4.2	56.58	3.4	0.869	7.6	1.6	2	2	1	2	2	1	2	1
2	36	3	19.3	5	3.98	2	2	30	18	13	2.35	4.138	98	13	125	4.1	76.02	3	1.005	7.1	1.63	2	2	1	2	2	1	1	1
2	21	3	24.4	2	2.4	2	1	47	13	10	2.4	3.543	47	27	120	4.6	53.04	2.6	0.508	7.2	1.53	2	2	1	2	2	1	1	2
2	41	4	28.6	4	3.28	2	1	50	11	7	2.425	5.12	42	19	108	3.5	62.76	3.4	1.456	6.9	1.71	1	2	1	2	2	3	2	1
2	23	3	35.6	2	0.54	3	2	91	16	16	2.375	5.922	75	8	137	4.3	54.81	2.9	1.603	7.2	1.47	2	2	1	2	2	1	2	1
2	27	3	33.8	4	3.04	2	1	73	17	19	2.35	4.422	79	30	157	4.5	64.53	2.2	1.05	6.7	1.5	2	2	1	2	2	3	2	2
2	35	4	43.4	4	0.92	2	2	75	11	12	2.075	4.034	141	15	115	3.2	81.33	3.5	2.021	6.7	0.72	2	2	1	2	2	3	2	1
2	26	4	29.2	3	1.62	2	2	75	15	10	2.3	5.275	128	24	179	4	53.92	3.2	0.553	7.2	1.32	2	2	1	2	2	1	2	1
2	25	4	28.5	3	2.77	2	2	57	15	9	2.35	5.069	130	13	141	4.2	57.46	3.2	0.677	7.4	1.6	2	2	1	2	2	3	2	2
2	28	4	27.2	5	1.18	2	2	45	16	9	2.275	4.862	169	19	186	3.9	70.72	3.1	1.084	7	1.81	2	2	1	2	2	1	2	2
2	34	3	25.1	4	3.56	2	2	51	12	11	2.3	6.232	41	12	119	4.3	48.62	2.7	1.106	7	1.22	2	1	1	2	2	1	2	1
2	24	4	24.4	3	1.14	2	2	61	15	12	2.225	3.569	83	13	133	4.1	51.27	2.6	0.497	6.7	0.96	2	2	2	2	2	3	2	1
2	29	4	44.2	4	2.89	2	1	64	12	11	2.2	3.155	140	19	132	3.6	78.68	3.6	2.01	7.2	0.8	2	2	1	2	2	1	1	1
2	26	3	50.6	4	2.43	2	1	73	12	14	2.25	6.543	27	13	139	2.8	48.62	3.6	1.885	6.4	1.84	1	2	1	2	2	1	2	1
2	34	7	41.1	4	0.98	2	1	64	16	14	2.2	5.172	263	21	141	3.7	82.21	3	0.914	6.7	1.24	2	2	1	2	2	1	2	2
2	32	4	31	2	4.98	2	1	53	13	10	2.175	4.163	79	13	138	3.8	56.58	3	0.869	6.8	1.29	2	2	1	2	2	2	1	2
2	27	1	32.3	4	0.89	2	2	63	17	17	2.325	4.758	80	37	128	4	61.88	3.4	1.434	7.4	1.14	2	2	1	2	2	1	1	1
2	24	3	25.6	5	3.31	2	2	67	22	16	2.35	4.112	66	70	137	4.2	60.11	3	0.982	7.2	1.99	2	2	1	2	2	1	2	2
2	25	4	26.9	4	0.97	3	2	76	20	14	2.275	3.672	214	10	168	4	71.6	3.4	0.576	7.4	1.76	2	2	1	2	2	3	2	2
2	27	7	31.9	4	3.05	2	2	61	19	23	2.475	4.991	97	19	155	4.2	49.5	4	3.895	8.2	1.29	2	2	1	2	2	3	2	2
2	29	6	25.2	5	3.45	3	2	79	16	8	2.3	4.5	175	12	150	4	61.88	3.1	1.208	7.1	1.03	2	2	1	2	2	1	2	1
2	20	3	21.1	3	1.49	2	2	71	16	12	2.35	4.577	66	14	163	4.3	45.08	2.9	1.129	7.2	2.38	2	2	1	2	2	3	2	2
2	32	4	22.9	2	NA	3	2	57	17	15	2.3	6.025	154	21	133	4	57.46	3.4	0.519	7.4	2.66	2	2	1	2	2	1	1	1
2	39	2	30.6	1	NA	2	2	55	16	12	2.3	5.819	96	25	130	3.7	62.76	3.4	2.574	7.1	1.24	2	1	1	2	2	2	2	1
2	36	1	30.2	4	0.8	2	2	63	10	9	2.375	5.172	83	11	122	4.5	35.36	2.8	3.139	7.3	1.11	2	2	1	2	2	1	2	1
2	24	1	26.8	5	NA	2	2	85	12	16	2.25	4.008	64	28	144	3.9	45.08	3.4	0.734	7.3	1.42	2	2	1	2	2	1	2	1
2	37	6	24.6	5	NA	3	2	49	14	10	2.3	4.319	49	10	147	4.2	54.81	2.7	0.632	6.9	1.37	2	2	1	2	2	1	2	1
2	44	1	32.8	1	0.41	2	1	78	17	14	2.35	6.103	57	18	161	4	58.34	3.6	2.348	7.6	1.4	2	2	1	2	2	3	2	1
2	23	3	42.4	5	3.37	2	1	98	15	16	2.25	4.241	87	25	168	4	54.81	3.3	0.745	7.3	1.42	2	2	1	2	2	1	1	1
2	37	2	26	4	3.04	2	1	55	14	11	2.4	4.215	100	8	151	4.2	55.69	2.8	0.802	7	1.34	2	2	1	2	2	3	1	1
2	39	2	39.6	4	1.88	2	2	66	25	24	2.325	4.551	117	14	113	3.6	49.5	3.6	1.569	7.2	1.6	2	2	1	2	2	1	1	1
2	33	6	22.2	5	4.78	3	2	71	13	10	2.175	3.672	67	11	122	3.7	46.85	3.1	0.7	6.8	1.11	2	2	1	2	2	1	2	1
2	39	6	23.9	3	NA	2	2	31	21	17	2.25	4.939	98	14	137	4.3	53.04	2.8	0.835	7.1	1.76	2	2	1	2	2	1	2	1
2	23	1	30.7	3	0.48	3	2	73	29	87	2.225	4.965	64	66	218	3.8	35.36	3.2	2.247	7	1.11	2	2	1	2	2	1	2	1
2	30	4	19.1	4	1.67	2	2	80	18	17	2.4	4.5	77	26	123	4.5	57.46	3.7	0.429	8.2	1.53	1	2	1	2	2	1	2	1
2	38	3	32.5	4	NA	2	1	79	14	17	2.225	4.991	77	24	146	4.2	63.65	2.6	1.727	6.8	1.22	2	2	1	2	2	1	2	1
2	40	6	25	5	0.58	2	2	49	16	15	2.35	4.241	55	7	152	4.2	51.27	2.7	0.7	6.9	2.12	2	2	1	2	2	1	2	1
2	40	4	25.9	3	NA	3	2	30	15	10	2.2	2.793	179	12	143	4	68.95	3.1	0.316	7.1	1.66	2	2	1	2	2	1	2	1
2	24	4	19.5	4	0.97	2	2	64	14	7	2.275	4.215	111	6	134	4.2	69.84	2.6	0.644	6.8	2.46	2	2	1	2	2	3	2	2
2	44	3	33.4	4	5	2	2	63	18	13	2.25	5.431	75	13	124	4.6	50.39	2.4	2.202	7	1.71	2	2	1	2	2	1	2	1
2	29	6	20.7	4	5	2	2	55	18	5	2.425	3.982	116	10	137	4.2	56.58	3.4	0.632	7.6	1.86	2	2	1	2	2	1	2	2
2	39	3	35.6	5	5	2	2	59	12	14	2.2	4.991	88	10	156	4	68.95	3	0.926	7	1.29	2	2	1	2	2	1	2	1
2	36	4	18.8	2	0.3	2	1	55	18	14	2.3	5.508	156	32	140	3.9	81.33	3.1	0.96	7	1.47	1	2	1	2	2	3	1	1
2	28	1	30	4	3.55	2	2	59	15	14	2.275	3.646	112	16	164	4	49.5	2.7	0.982	6.7	1.14	2	2	2	2	2	1	2	2
2	23	4	24.9	4	4.98	2	2	58	15	9	2.35	3.465	135	19	145	4.2	68.07	3	0.406	7.2	1.53	2	2	1	2	2	3	2	2
2	21	4	24.5	4	1.2	2	2	60	18	12	2.15	4.086	183	13	156	3.6	83.1	3.8	0.497	7.4	1.66	2	2	1	2	2	3	2	1
2	29	6	22.6	5	5	2	2	50	20	8	2.3	4.681	137	11	162	4.4	67.18	3	0.937	7.4	2.3	2	2	1	2	2	1	2	1
2	30	6	30.1	5	2.66	2	2	98	23	46	2.4	5.87	147	15	199	4.7	71.6	3.2	1.377	7.9	1.4	1	2	1	2	2	1	2	2
2	35	3	20	4	1.21	2	1	55	18	14	2.275	4.474	136	9	138	4	66.3	3	1.513	7	0.98	2	2	1	2	2	3	2	1
2	33	2	32.4	1	NA	2	2	49	23	31	2.225	3.905	167	12	215	4.3	54.81	2.7	1.242	7	1.01	2	2	1	2	2	1	2	1
2	23	4	30.3	4	1.54	2	2	69	14	13	2.325	4.629	93	28	150	4.1	64.53	3.1	0.937	7.2	1.32	2	2	1	2	2	3	2	1
2	32	3	26.8	5	5	2	2	70	17	13	2.225	3.801	89	8	133	3.8	76.91	3.5	1.253	7.3	1.27	2	2	1	2	2	1	2	1
2	28	3	16.5	5	5	2	2	57	20	10	2.425	4.526	80	16	119	4.3	73.37	2.7	0.531	7	1.89	2	2	1	2	2	3	2	2
2	35	6	33.3	5	3.03	2	2	65	24	28	2.4	6.439	201	23	129	4.1	63.65	3.7	0.858	7.8	1.76	2	2	1	2	2	2	2	1
2	24	4	29.6	3	1.18	2	2	35	17	13	2.3	5.094	92	44	138	4.1	72.49	3.2	0.655	7.3	1.86	2	2	1	2	2	3	2	2
2	43	2	35.8	4	0.52	2	2	64	18	17	2.2	4.784	65	38	125	3.9	75.14	2.9	0.689	6.8	2.07	2	2	1	2	2	3	2	1
2	25	6	28.6	3	2.43	3	2	57	19	25	2.4	4.008	202	18	170	4.4	55.69	3.3	1.14	7.7	1.06	2	2	1	2	2	3	2	2
2	36	4	42.5	4	NA	2	2	87	13	22	2.1	3.491	37	24	144	2.6	40.66	3.4	1.084	6	1.24	2	2	1	2	2	3	2	1
2	23	4	27.6	3	0.28	2	2	108	15	11	2.3	4.784	134	21	136	4	60.11	3.2	0.576	7.2	1.16	2	2	1	2	2	3	2	1
2	32	6	27.9	5	NA	2	2	61	16	14	2.25	4.422	92	9	139	3.9	57.46	3.7	0.802	7.6	1.29	2	2	1	2	2	1	2	1
2	26	6	36	5	NA	1	1	71	11	12	2.225	3.905	51	24	104	3.8	48.62	3.3	1.852	7.1	0.93	2	2	1	2	2	3	2	2
2	21	1	40.1	3	1.49	2	2	88	13	13	2.175	3.543	50	12	116	3.1	53.92	3.6	0.429	6.7	1.24	2	2	1	2	2	1	2	1
2	36	1	25.7	4	0.68	1	1	104	23	19	2.25	3.414	463	14	179	4.4	63.65	3	0.869	7.4	1.32	2	2	1	2	2	2	1	1
2	27	4	38.4	2	0.07	3	2	76	17	14	2.175	3.853	109	36	179	3.5	51.27	3.4	0.734	6.9	0.72	2	2	2	2	2	3	2	1
2	23	6	26.9	5	3.45	3	2	63	12	8	2.375	4.293	59	9	143	4.3	72.49	3.2	0.7	7.5	1.14	2	2	1	2	2	1	2	2
2	40	6	22.5	5	5	2	2	53	11	10	2.175	4.163	41	10	103	4.1	53.92	3.4	0.948	7.5	1.37	2	1	2	NA	NA	1	2	1
2	34	1	24.5	4	1.18	2	2	41	13	12	2.175	5.198	38	6	107	3.1	53.04	3.7	1.727	6.8	2.17	2	2	1	2	2	3	1	1
2	36	4	25.2	3	NA	2	2	68	16	10	2.175	3.414	99	17	155	3.6	69.84	4	0.756	7.6	1.01	1	2	1	2	2	1	1	1
2	25	3	26.2	5	4.81	3	2	46	15	11	2.3	3.439	118	17	175	4.2	83.1	2.9	0.756	7.1	1.03	2	2	1	2	2	2	2	2
2	34	3	23.6	5	5	2	2	36	21	15	2.4	4.888	129	22	170	4.1	89.28	3.1	0.711	7.2	2.43	2	2	1	2	2	3	2	2
2	25	1	22.8	3	0.53	3	2	72	17	14	2.275	3.75	113	9	135	4.5	53.92	3.3	0.824	7.8	1.24	2	1	1	2	2	1	2	1
2	41	4	27.9	4	2.77	2	1	62	14	13	2.2	3.957	76	22	164	4.1	91.94	2.5	1.016	6.6	1.11	1	2	1	2	2	1	2	1
2	23	1	30.3	4	1.1	2	1	86	15	15	2.45	6.077	78	13	151	4.4	55.69	3.2	1.626	7.6	1.16	2	2	1	2	2	1	2	1
2	44	4	47.3	2	0.07	2	2	94	11	14	2.1	3.776	187	86	181	3.8	838.03	3.5	0.429	7.3	1.34	2	2	1	2	2	3	2	1
2	27	4	32.7	2	0	2	2	89	19	12	2.325	4.81	255	20	178	3.6	49.5	3.9	0.666	7.5	1.6	2	2	1	2	2	3	2	2
2	36	4	29.8	5	4.08	2	2	70	13	12	2.35	6.129	241	15	178	4.1	77.79	3.4	1.355	7.5	1.19	2	2	1	2	2	1	1	1
2	39	2	31.7	1	0.51	2	2	76	40	21	2.225	6.103	221	47	182	3.5	61	3.5	3.545	7	1.14	2	2	1	2	2	1	2	1
2	31	4	15.7	2	2.43	2	1	45	16	7	2.3	2.948	123	21	102	4.3	70.72	2.8	0.768	7.1	1.47	2	2	1	2	2	3	2	1
2	25	3	16.1	3	0.94	2	2	71	12	8	2.375	4.526	60	12	141	4	74.26	3	0.576	7	2.35	2	2	1	2	2	1	2	1
2	21	4	39.1	3	0.59	2	2	82	12	7	2.25	4.344	105	9	117	3.5	66.3	3.6	0.96	7.1	1.19	2	2	1	2	2	3	2	2
2	29	3	31.7	4	1.21	2	1	93	17	14	2.275	5.301	84	17	139	3.9	65.42	3.1	1.332	7	1.45	2	2	1	2	2	1	1	1
2	24	2	23.5	4	1.77	1	1	38	22	12	2.35	2.689	213	9	68	4.2	71.6	2.5	0.598	6.7	1.27	2	2	1	2	2	3	1	2
2	37	1	32.6	1	0.74	2	2	77	19	20	2.15	4.939	77	48	153	4.2	61.88	3.4	1.434	7.6	1.34	2	2	1	2	2	1	2	1
2	21	3	19.8	3	NA	2	1	52	22	12	2.3	4.37	101	7	132	4.4	57.46	3.2	0.971	7.6	1.76	2	2	1	2	2	1	2	2
2	30	3	23.1	4	1.75	2	1	29	12	9	2.4	4.707	64	11	96	4.1	72.49	2.8	1.061	6.9	1.27	2	2	1	2	2	3	2	1
2	37	6	21.8	5	5	2	2	49	15	11	2.25	5.327	45	14	114	3.9	71.6	2.7	0.666	6.6	1.55	2	2	1	2	2	1	2	1
2	28	3	33.6	3	0.72	2	1	78	15	16	2.35	6.284	39	24	150	3.6	45.97	3.4	4.55	7	1.01	2	2	1	2	2	1	1	1
2	41	6	20.6	4	5	2	2	56	15	9	2.375	4.939	47	8	150	4.5	54.81	3.7	0.824	8.2	1.63	2	2	1	2	2	1	1	2
2	28	3	33.4	3	1.96	2	1	114	60	58	2.525	5.12	68	164	134	4.3	65.42	3.6	2.698	7.9	0.88	2	2	1	2	2	1	2	1
2	25	3	38.5	3	0.81	2	1	110	19	13	2.2	4.267	163	19	154	3.9	70.72	2.7	1.344	6.6	1.22	2	2	1	2	2	2	2	1
2	31	4	30.2	4	0.93	2	2	56	13	16	2.225	4.681	114	28	101	4	64.53	2.8	0.768	6.8	1.37	2	2	1	2	2	3	2	1
2	22	3	21.7	4	1.71	2	2	53	15	7	2.25	5.043	52	9	112	3.9	56.58	3.1	1.073	7	1.86	2	2	1	2	2	3	2	2
2	31	6	20.6	4	4.17	3	2	83	22	23	2.25	3.517	50	20	133	4.1	56.58	3.1	0.531	7.2	1.5	2	2	1	2	2	1	2	1
2	23	3	33.1	4	1.2	2	1	59	21	29	2.15	4.836	122	9	127	3.5	70.72	3.1	0.711	6.6	2.07	2	2	1	2	2	1	2	1
2	35	7	35.2	3	0.66	2	2	108	15	19	2.375	4.707	286	55	150	4.3	60.11	3.6	0.768	7.9	1.06	2	2	1	2	2	3	2	2
2	33	1	31.7	3	NA	2	2	84	17	14	2.25	5.431	71	9	148	4	60.11	3.2	1.14	7.2	1.76	2	2	1	2	2	1	2	1
2	28	6	24.5	5	3.69	2	2	40	19	12	2.225	3.336	110	14	127	4.1	61.88	3.2	0.745	7.3	1.4	2	2	1	2	2	1	2	2
2	25	3	22.3	5	0.12	2	2	55	12	6	2.325	4.913	62	16	95	4.1	72.49	3.3	1.197	7.4	1.58	2	2	1	2	2	1	2	2
2	36	3	28.4	4	0.33	1	1	86	20	35	2.25	6.568	99	32	140	2.9	46.85	3.4	1.784	6.3	1.84	2	2	1	2	2	1	2	1
2	23	1	27.1	4	4.34	2	2	81	19	19	2.325	4.965	113	14	158	4.2	57.46	3.3	1.423	7.5	1.29	1	2	1	2	2	1	2	2
2	43	4	27.7	5	NA	2	2	59	14	13	2.25	4.06	186	18	176	4.2	59.23	3.3	0.677	7.5	1.34	2	2	1	2	2	1	1	1
2	26	3	20.3	5	5	2	2	65	20	23	2.325	4.5	60	13	132	4.5	65.42	2.5	0.35	7	2.48	2	2	1	2	2	3	2	2
2	33	6	22.8	5	2.1	3	2	35	20	20	2.275	3.362	100	21	120	4.3	52.16	2.9	0.26	7.2	1.37	2	2	1	2	2	3	2	1
2	38	4	35.9	3	NA	1	2	52	17	13	2.225	5.896	61	19	124	3.8	63.65	2.9	0.723	6.7	1.42	2	2	1	2	2	3	2	1
2	36	1	27.3	3	0.84	2	1	88	45	48	2.325	4.293	117	86	141	4.2	59.23	3.3	0.734	7.5	1.47	2	2	1	2	2	3	2	1
2	31	3	28.3	1	0.47	2	2	61	14	12	2.35	7.267	23	6	87	3.3	39.78	4	2.348	7.3	1.47	2	2	1	2	2	3	2	1
2	43	3	30.5	5	3.56	3	2	76	14	15	2.25	5.12	86	21	115	4.1	68.07	2.6	0.644	6.7	1.11	2	2	2	2	2	3	2	1
2	30	3	32.3	4	1.43	2	2	103	23	33	2.4	4.112	51	29	116	4.6	59.23	2.5	1.152	7.1	1.27	2	2	1	2	2	3	2	1
2	38	2	26.1	2	NA	2	2	61	18	17	2.125	5.12	160	11	115	3.9	54.81	2.7	2.811	6.6	1.14	2	2	1	2	2	3	2	2
2	29	3	26.4	5	5	2	2	49	16	13	2.25	5.767	56	6	102	4.2	60.11	2.8	0.892	7	1.84	2	2	1	2	2	3	2	1
2	38	3	34.6	4	3.07	2	2	67	21	20	2.225	4.112	236	17	139	3.8	58.34	2.6	1.931	6.4	1.06	2	2	1	2	2	3	1	1
2	23	1	32	3	NA	2	2	72	22	21	2.425	4.732	97	27	123	4.4	49.5	3	1.118	7.4	1.45	2	2	1	2	2	3	2	2
2	29	2	37.6	1	0	3	2	50	23	41	2.4	3.388	159	25	97	3.9	50.39	3.4	1.592	7.3	1.22	2	2	2	2	2	3	2	1
2	29	1	37.5	5	5	2	2	72	21	11	2.35	5.172	89	14	88	4.2	58.34	3.2	0.813	7.4	1.4	2	2	1	2	2	3	2	2
2	31	2	39.7	4	0.06	3	1	95	17	13	2.4	4.862	77	12	132	4.3	53.92	2.9	0.835	7.2	1.5	2	2	1	2	2	3	2	1
2	35	6	19	5	4.61	2	2	36	15	10	2.325	5.224	114	13	105	4.2	57.46	2.8	0.802	7	1.47	2	2	1	2	2	3	2	1
2	21	1	27.3	4	4.71	2	2	93	35	13	2.4	4.939	122	8	83	4.3	62.76	3.4	0.835	7.7	1.6	2	2	1	2	2	3	2	2
2	39	1	23.4	4	4.17	2	2	53	25	29	2.4	5.172	61	15	112	4.6	54.81	2.8	0.44	7.4	1.81	2	2	1	2	2	3	2	1
2	34	3	26.3	3	2.22	3	2	63	26	14	2.35	5.301	100	8	134	4.4	66.3	3.1	0.802	7.5	1.14	2	2	1	2	2	3	2	1
2	34	6	18.5	5	5	2	2	51	16	12	2.325	4.422	64	11	106	4.6	45.08	2.7	1.061	7.3	1.06	2	2	1	2	2	3	1	1
2	24	4	34.4	4	1.43	2	1	67	20	17	2.375	3.258	165	13	140	4.3	77.79	2.6	1.039	6.9	1.22	2	2	1	2	2	3	2	1
2	38	3	58.6	4	0.28	2	1	38	17	15	2.3	3.879	138	24	144	4.3	80.44	3.2	1.389	7.5	1.19	2	2	1	2	2	3	2	1
2	25	3	26.6	5	0.21	2	2	51	28	29	2.475	5.741	225	12	98	4.3	62.76	3.2	1.84	7.5	1.68	2	2	1	2	2	3	2	2
2	28	6	22.9	5	5	3	2	59	36	48	2.35	3.646	41	14	103	4.2	51.27	2.9	0.914	7.1	1.53	2	2	1	2	2	3	2	2
2	34	1	28.9	1	0.44	2	2	63	23	18	2.3	4.888	147	17	116	4	67.18	2.9	1.998	6.9	1.24	2	2	1	2	2	3	2	1
2	39	3	24.9	5	NA	2	1	49	23	15	2.3	4.913	246	13	118	4.2	76.02	2.7	0.553	6.9	1.68	2	2	1	2	2	3	2	1
2	37	1	32	2	0.56	3	2	71	25	23	2.1	4.008	95	12	123	3.6	47.74	3	0.994	6.6	1.09	2	2	1	2	2	3	2	1
2	41	1	22.4	1	0.89	3	2	37	18	18	2.4	5.715	33	16	100	4.4	61.88	3	1.321	7.4	1.53	2	2	1	2	2	3	2	1
2	31	4	29	5	5	2	2	46	16	11	2.325	4.784	88	15	127	4.1	64.53	2.8	1.027	6.9	1.47	2	2	1	2	2	3	1	1
2	36	6	28	3	1.43	1	2	45	18	7	2.25	5.353	119	6	107	4.3	60.11	2.6	0.756	6.9	1.81	2	2	1	2	2	3	2	1
2	43	2	38.4	2	2.78	2	2	79	24	13	2.425	3.517	60	23	73	3.6	39.78	3.8	1.558	7.4	1.14	2	2	1	2	2	3	1	1
2	40	6	23.5	5	3.07	2	2	33	24	18	2.25	3.982	61	10	112	4.4	57.46	3.2	0.553	7.6	1.76	2	2	1	2	2	3	2	1
2	32	4	28	4	1.68	2	2	35	18	17	2.3	3.439	209	21	136	4.2	89.28	3	0.316	7.2	1.42	2	2	2	2	2	3	2	1
2	34	4	35.7	2	1.61	2	1	57	20	21	2.325	3.569	120	26	110	4.2	55.69	3.5	0.779	7.7	1.03	2	2	1	2	2	3	2	1
2	41	3	23.7	4	5	2	1	53	19	13	2.35	4.758	52	8	116	4	49.5	2.5	0.598	6.5	1.63	2	2	1	2	2	3	1	1
2	40	1	26.4	2	0.67	2	2	62	23	28	2.175	4.939	92	13	127	3.7	45.08	3.1	1.592	6.8	0.75	2	2	1	2	2	3	2	1
2	44	3	25.1	4	1.27	2	2	67	18	14	2.2	4.163	92	12	113	4.1	73.37	2.3	0.881	6.4	1.37	2	2	1	2	2	3	1	1
2	20	6	27.7	4	5	2	2	56	26	38	2.35	5.819	150	31	129	4.3	68.95	2.6	3.793	6.9	0.98	2	2	1	2	2	3	2	2
2	40	3	23.9	3	3.28	2	1	51	18	16	2.35	3.414	78	11	113	4.2	66.3	3	0.621	7.2	1.34	2	2	1	2	2	3	2	1
2	40	3	37	4	3.17	2	1	48	16	12	2.225	4.655	120	10	119	4.2	88.4	2.4	0.553	6.6	1.55	2	2	1	2	2	3	2	1
2	34	7	27.7	3	0.38	2	1	88	27	43	2.375	5.767	69	49	118	4.3	59.23	3	3.884	7.3	0.98	2	2	1	2	2	3	2	1
2	32	1	36.1	1	1.38	2	2	56	16	18	2.3	5.379	56	49	80	4	45.08	2.9	2.608	6.9	1.53	2	2	1	2	2	3	2	1
2	21	2	23.5	4	0.76	2	1	179	23	27	2.275	5.741	60	12	159	3.4	60.11	3.7	1.129	7.1	1.63	2	2	1	2	2	3	1	1
2	28	2	23	4	1.29	2	2	32	18	12	2.3	4.37	60	10	68	4	65.42	3.4	1.253	7.4	1.81	2	2	1	2	2	3	2	1
2	33	4	28.1	3	0.57	2	1	43	14	14	2.275	4.422	121	13	118	3.9	72.49	2.8	0.689	6.7	1.4	2	2	1	2	2	3	2	1
2	24	1	29.5	4	3.58	1	2	40	17	11	2.2	4.293	68	10	108	4	58.34	2.8	0.689	6.8	1.47	2	2	1	2	2	3	2	2
2	20	3	21.9	2	2.27	2	1	42	19	12	2.3	3.698	82	12	118	4.5	74.26	2.6	0.655	7.1	1.47	2	2	1	2	2	3	2	2
2	38	1	24.5	4	1.43	2	2	47	20	12	2.4	4.784	28	14	97	4	44.2	3.4	0.632	7.4	1.94	2	2	1	2	2	3	2	2
2	28	3	22.9	5	0.3	3	2	86	23	21	2.4	4.784	86	11	110	4.4	76.91	2.6	2.134	7	1.01	2	2	2	NA	NA	3	2	1
2	33	3	25.6	5	1.54	2	2	59	23	17	2.375	3.724	138	17	106	4.6	66.3	2.7	1.231	7.3	1.71	2	2	1	2	2	3	2	1
2	43	2	19.8	5	1.23	2	1	52	21	19	2.225	5.069	130	16	149	4.3	84.86	2.4	1.547	6.7	1.71	2	2	1	2	2	3	2	1
2	23	4	28.2	3	NA	2	2	80	23	22	2.3	4.215	49	11	107	4.2	61	2.7	0.655	6.9	1.55	2	2	1	2	2	3	2	2
2	39	4	27.3	4	0.07	2	2	37	16	11	2.225	4.836	78	19	131	3.7	69.84	3	0.452	6.7	1.42	2	2	1	2	2	3	2	1
2	26	3	45.1	4	0.79	2	1	101	18	22	2.275	3.672	69	12	114	3.9	40.66	3.2	0.79	7.1	0.88	2	2	2	NA	NA	3	2	1
2	36	3	31	4	5	2	2	37	15	11	2.25	4.836	74	8	126	4.5	88.4	2.3	0.824	6.8	1.47	2	2	2	2	2	3	1	1
2	22	4	18.8	4	0.03	2	2	43	20	19	2.375	3.698	59	18	93	3.4	53.92	3.4	1.039	6.8	1.89	2	2	1	2	2	3	2	1
2	32	3	27.6	5	2.82	2	2	67	23	24	2.575	6.206	199	7	119	4.3	96.36	3.3	0.768	7.6	2.02	2	2	1	2	2	3	2	1
2	20	6	18.1	4	0	1	1	36	24	17	2.35	4.758	73	13	92	4.2	69.84	2.9	1.727	7.1	1.89	2	2	1	2	2	3	2	2
2	29	3	19.2	5	1.13	3	2	86	13	16	2.3	4.241	54	17	88	4.2	68.07	2.5	0.971	6.7	1.37	2	2	2	NA	NA	3	2	1
2	27	1	39.8	4	1.61	1	1	52	16	12	2.275	6.284	51	9	114	3.9	75.14	2.3	7.259	6.2	0.7	2	2	1	2	2	3	1	2
2	35	3	22.7	5	5	2	2	76	18	14	3.7	6.646	25	11	95	4.2	111.38	3.1	3.568	7.3	1.45	2	2	1	2	2	3	2	1
2	33	1	37.5	4	1.91	2	2	58	12	11	2.3	4.344	35	9	84	3.9	63.65	3.2	0.971	7.1	1.24	2	2	1	2	2	3	2	1
2	39	2	29.4	4	1.68	3	2	52	25	23	2.35	4.629	82	46	98	4.4	47.74	3.3	1.332	7.7	1.14	2	2	1	2	2	3	2	1
2	36	2	21.8	4	0.61	3	2	65	21	16	2.475	4.836	71	23	112	4.4	54.81	3.4	0.96	7.8	2.02	2	2	1	2	2	3	2	1
2	29	7	20.9	5	0.86	2	2	54	16	13	2.3	3.776	104	9	101	4.2	69.84	2.3	0.316	6.5	1.97	2	2	1	2	2	3	2	2
2	21	3	20.9	4	1.03	2	2	52	31	34	2.3	4.396	64	18	130	4.6	51.27	3.1	1.14	7.7	1.22	2	2	1	2	2	3	2	2
2	30	7	22.4	3	3.17	1	2	47	23	19	2.4	3.569	105	22	145	4.3	65.42	3.4	1.761	7.7	1.22	2	2	1	2	2	3	2	1
2	44	1	NA	3	0.81	3	2	114	19	12	2.325	5.637	22	30	113	3.9	307.63	3.7	3.692	7.6	1.03	2	2	1	2	2	3	1	1
2	27	3	20.2	3	4.04	2	1	47	19	14	2.45	4.81	57	17	113	4.6	58.34	2.9	0.565	7.5	2.3	2	2	1	2	2	3	2	1
2	25	3	23.7	4	3.28	2	2	57	20	15	2.3	4.655	99	11	129	4.1	64.53	2.2	0.474	6.3	2.02	2	2	1	2	2	3	2	1
2	25	7	33.5	3	0.83	2	2	43	21	12	2.275	4.189	211	8	164	3.7	72.49	2.9	0.35	6.6	1.22	2	2	1	2	2	3	2	2
2	29	3	20.9	5	5	2	2	32	20	12	2.2	4.189	54	13	84	4.1	58.34	2.5	1.095	6.6	1.53	2	2	1	2	2	3	2	2
2	31	3	40.1	3	1.2	2	1	74	16	19	2.075	4.06	57	13	95	3.7	46.85	2.5	0.711	6.2	1.09	2	2	1	2	2	3	2	2
2	23	3	27.1	4	1.77	2	2	49	22	20	2.475	3.879	166	11	94	4	59.23	3.1	2.032	7.1	1.22	2	2	1	2	2	3	2	2
2	35	3	28.3	5	3.84	2	1	54	25	18	2.525	5.896	140	12	135	4.7	74.26	2.8	1.964	7.5	1.81	2	2	1	2	2	3	1	1
2	36	4	58.3	2	0.54	2	2	48	22	18	2.225	4.991	119	22	160	3.6	68.07	3	1.761	6.6	1.14	2	2	1	2	2	3	1	1
2	31	3	28	5	3.82	2	2	81	19	14	2.3	4.396	47	16	95	4.7	62.76	2.6	1.163	7.3	1.42	2	2	1	2	2	3	2	1
2	38	4	24.3	4	0.71	2	1	56	15	14	2.35	3.181	110	16	104	4.2	61.88	2.4	1.095	6.6	1.5	1	2	1	2	2	3	2	1
2	38	3	26	4	1.12	2	2	40	19	20	2.325	3.336	108	11	108	4.3	76.91	2.4	0.463	6.7	1.32	2	1	1	2	2	3	2	1
2	20	3	21.1	3	5	2	1	43	17	17	2.325	4.577	127	6	117	4.3	58.34	2.8	0.723	7.1	1.58	2	2	1	2	2	3	2	2
2	35	4	38.6	3	NA	2	2	47	34	35	2.325	4.939	366	36	163	4.4	74.26	2.9	1.964	7.3	1.09	2	2	1	2	2	3	2	1
2	36	3	25.2	4	5	2	1	42	15	11	2.25	4.344	104	11	101	4.4	60.11	2.6	1.219	7	1.5	2	2	1	2	2	3	1	1
2	43	3	20.4	5	0.84	2	2	42	21	18	2.35	3.801	82	22	105	4.1	70.72	2.7	2.021	6.8	1.63	2	2	1	2	2	3	2	1
2	21	3	31.1	4	5	2	2	47	19	18	2.425	4.551	77	10	100	4.1	66.3	2.6	2.066	6.7	1.58	2	2	1	2	2	3	2	2
2	21	4	44.1	4	0.03	1	1	82	23	23	2.45	5.043	76	28	129	3.9	60.11	3.7	0.982	7.6	1.22	2	2	1	2	2	3	2	2
2	23	4	31.5	3	0.77	3	1	47	20	10	2.25	3.284	325	22	95	3.5	57.46	3.3	1.185	6.8	0.93	2	2	1	2	2	3	2	1
2	32	3	21.6	5	5	2	1	56	34	23	2.425	4.577	107	10	134	4.3	72.49	2.8	0.621	7.1	1.89	2	2	1	2	2	3	2	2
2	28	3	26.7	5	1.2	2	1	38	15	15	2.25	4.163	63	12	98	4.3	45.97	2.2	0.565	6.5	1.4	2	2	1	2	2	3	2	1
2	40	3	26.9	4	1.23	2	1	67	17	20	2.35	6.103	54	16	138	4.2	86.63	2.4	1.152	6.6	1.34	2	2	2	2	2	3	2	1
2	30	3	27.5	4	0.93	2	1	64	18	18	2.425	4.836	77	7	125	3.9	65.42	3	1.219	6.9	1.27	2	2	1	2	2	3	2	1
2	20	4	18.7	3	0.84	3	2	53	21	27	2.425	4.448	146	19	104	4.3	71.6	2.9	0.395	7.2	1.97	2	2	1	2	2	3	2	2
2	35	3	27.6	3	0.97	2	1	70	18	13	2.275	3.905	53	14	99	4.1	70.72	2.9	1.016	7	0.98	2	2	1	2	2	3	2	1
2	37	4	58.9	3	0.31	2	1	48	16	18	2.3	4.784	90	27	131	3.7	67.18	3.4	1.694	7.1	1.14	2	2	1	2	2	3	2	1
2	29	3	38.8	5	5	2	1	65	27	40	2.375	5.534	58	16	139	4.3	45.08	2.6	3.116	6.9	1.37	1	2	1	2	2	3	1	2
2	20	3	23.9	2	NA	2	2	48	22	19	2.425	3.465	90	16	108	4.3	68.07	2.7	0.632	7	1.53	2	2	2	2	2	3	2	2
2	40	1	34.2	3	0.95	2	2	60	15	14	2.125	5.844	128	23	114	3.8	54.81	2.6	2.8	6.4	1.32	2	2	1	2	2	3	2	1
2	29	2	30.6	2	0.54	2	1	73	16	16	2.4	3.957	43	10	109	4.3	43.32	2.9	0.824	7.2	1.58	2	2	1	2	2	3	2	2
2	36	6	23.6	5	5	3	2	48	21	12	2.3	5.663	152	12	114	4	60.11	3	0.745	7	2.33	2	2	1	2	2	3	2	2
2	38	3	38.7	4	0.97	2	2	70	15	15	2.375	4.422	95	11	117	4.2	83.98	3.1	1.185	7.3	1.11	2	2	2	2	2	3	2	1
2	21	3	22.2	3	1.29	2	2	49	18	12	2.325	3.776	56	10	106	4.4	61.88	2.4	0.542	6.8	1.86	2	2	1	2	2	3	2	2
2	28	6	22.6	3	0.87	3	2	64	22	32	2.55	4.293	83	18	107	5.1	55.69	2.8	1.953	7.9	0.75	2	2	1	2	2	3	2	1
2	32	1	34	2	2.36	2	2	59	26	26	2.375	6.181	85	13	125	4.6	53.04	3.2	2.585	7.8	1.16	2	2	1	2	2	3	2	1
2	37	1	27.9	1	NA	2	2	69	15	16	2.275	4.577	28	14	104	4.3	59.23	3.1	0.937	7.4	1.32	2	2	1	2	2	3	2	1
2	36	3	24.6	5	2.58	2	1	39	14	16	2.4	4.37	70	11	96	4.6	72.49	2.6	0.79	7.2	1.84	2	2	1	2	2	3	2	1
2	37	1	32.6	4	1.14	2	2	65	16	18	2.4	5.405	71	11	107	4.1	60.11	2.5	0.869	6.6	1.27	2	2	1	2	2	3	2	1
2	27	1	32.8	4	0.28	2	2	53	22	27	2.375	4.241	96	17	126	4.1	68.95	3.3	0.723	7.4	1.06	2	2	1	2	2	3	2	1
2	33	1	32	2	2.23	2	2	65	15	14	2.35	5.637	68	13	113	4.3	66.3	2.6	1.513	6.9	1.11	2	2	1	2	2	3	2	1
2	21	3	22.5	5	0.26	2	2	52	22	14	2.275	5.327	81	15	118	4.1	61	2.6	1.152	6.7	1.42	2	2	1	2	2	3	2	2
2	25	3	26.9	3	0.51	2	1	84	18	18	2.525	4.991	73	28	114	4.6	69.84	2.5	1.727	7.1	1.55	2	2	1	2	2	3	2	1
2	28	3	23.4	5	5	2	2	44	22	15	2.325	4.422	144	8	128	4.2	93.7	2.9	1.084	7.1	2.07	2	2	1	2	2	3	2	2
2	27	1	34.2	2	0.24	2	2	62	17	12	2.2	5.12	48	8	99	3	33.59	3	1.976	6	1.71	2	2	2	NA	NA	3	2	1
2	38	1	35.9	1	0.48	2	1	75	294	300	2.325	5.56	85	424	305	4.1	54.81	2.8	0.598	6.9	2.3	2	2	1	2	2	3	2	1
2	31	3	21.5	5	2.36	2	1	58	18	16	2.475	4.526	62	25	108	5	67.18	2.3	1.264	7.3	1.63	2	1	2	2	2	3	1	1
2	24	1	38.9	4	5	2	2	90	34	50	2.425	5.043	143	15	134	4.5	68.95	3.2	1.321	7.7	1.09	2	2	1	2	2	3	2	2
2	22	4	28.9	4	4.45	2	2	112	18	9	2.35	4.293	100	12	103	3	36.24	2.9	4.832	5.9	1.16	2	2	1	2	2	3	2	1
2	22	3	24	4	0.95	1	1	48	17	18	2.425	3.491	66	13	115	4.3	70.72	2.7	0.508	7	1.37	2	2	1	2	2	3	2	1
2	44	3	30.4	5	3.23	2	2	48	23	12	2.225	4.526	161	9	117	4.5	57.46	2.6	1.276	7.1	1.42	2	2	1	2	2	3	1	1
2	36	3	27.4	4	2.66	2	2	64	17	14	2.25	4.681	57	9	112	3.8	77.79	2.5	0.881	6.3	1.6	2	2	1	2	2	3	2	1
2	20	6	17.3	4	4.61	3	2	77	17	12	2.45	4.293	42	8	111	4.5	60.11	2.8	1.219	7.3	1.16	2	2	1	2	2	3	2	2
2	43	3	44.2	3	1.61	1	2	94	19	14	2.3	5.767	33	8	110	3.6	62.76	3.2	1.705	6.8	1.34	1	2	1	2	2	3	1	1
2	38	6	37.2	4	0.7	3	2	90	17	15	2.225	4.603	174	9	98	3.8	48.62	3.8	0.869	7.6	1.06	2	2	2	2	2	3	2	1
2	42	3	25.6	3	4.3	3	2	66	16	17	2.45	4.422	83	8	89	4.2	72.49	3.1	1.874	7.3	0.96	2	2	1	2	2	3	1	1
2	38	3	43.1	4	1.07	2	1	42	33	38	2.275	6.31	48	8	115	3.8	71.6	3.2	1.998	7	1.24	1	2	1	2	2	3	2	1
2	39	1	27.6	4	NA	2	1	94	26	34	2.375	5.017	53	95	108	3.8	66.3	3.3	2.777	7.1	0.85	2	2	1	2	2	3	2	2
2	38	6	22.7	5	5	3	2	72	35	39	2.3	4.888	177	22	123	4.2	64.53	2.6	1.084	6.8	2.38	2	2	1	2	2	3	2	1
2	44	4	23.5	5	4.55	2	2	38	18	14	2.25	4.5	93	15	113	3.9	74.26	3	1.061	6.9	1.89	2	2	1	2	2	3	2	2
2	26	3	23.8	5	3.86	2	2	69	21	14	2.375	6.336	53	24	88	3.9	77.79	2.9	1.806	6.8	1.94	2	2	1	2	2	3	2	2
2	32	3	36.5	4	0.51	2	2	61	35	49	2.6	5.172	78	51	138	4.8	85.75	2.6	6.164	7.4	0.7	2	2	1	2	2	3	2	1
2	34	6	25.4	4	5	2	1	47	19	24	2.3	6.103	45	18	117	4.2	53.04	2.8	3.872	7	1.32	2	2	1	2	2	3	1	2
2	30	1	25.1	2	0.47	2	2	65	17	13	2.35	5.844	129	6	110	4.5	59.23	2.7	0.79	7.2	1.6	2	2	2	2	2	3	2	1
2	34	3	37.9	3	0.09	2	1	47	23	23	2.45	4.577	154	13	150	4.5	58.34	2.6	2.021	7.1	0.78	2	1	1	2	2	3	2	1
2	39	4	24.8	2	1.04	2	2	40	20	12	2.4	3.801	73	8	139	4.1	73.37	2.9	1.264	7	1.4	2	2	1	2	2	3	1	1
2	34	3	25.7	4	5	1	1	72	20	20	2.25	5.456	77	24	104	4.1	51.27	3.1	5.363	7.2	0.98	2	2	1	2	2	3	2	1
2	42	3	24.6	4	2.6	1	1	74	40	62	2.325	4.629	99	39	119	3.8	55.69	3	0.745	6.8	1.19	2	2	1	2	2	3	2	1
2	40	7	18.9	5	4.55	2	2	44	21	17	2.325	4.681	108	9	111	4	86.63	2.8	0.463	6.8	1.94	2	2	1	2	2	3	2	1
2	35	4	33.7	5	1.45	2	2	82	17	14	2.275	4.293	577	21	122	4	52.16	3.4	0.418	7.4	1.24	2	2	1	2	2	3	2	1
2	39	4	35.1	2	0.25	2	1	58	19	18	2.3	3.646	104	80	125	4.1	76.91	2.9	1.027	7	1.03	2	2	1	2	2	3	2	2
2	27	4	30	2	1.91	3	2	40	16	14	2.325	4.862	100	12	82	4.1	78.68	2.4	0.903	6.5	1.6	2	2	1	2	2	3	2	1
2	29	6	23.9	5	2.78	3	2	35	18	14	2.1	6.413	107	8	133	3.4	48.62	3.1	1.027	6.5	2.15	2	2	1	2	2	3	2	1
2	23	3	22.8	4	1.23	2	2	49	16	14	2.325	3.75	71	6	133	4.5	62.76	2.4	0.44	6.9	1.73	2	2	2	2	2	3	2	1
2	20	6	28.5	4	3.22	2	2	46	16	12	2.275	6.077	63	7	118	3.9	49.5	3.3	1.4	7.2	2.15	2	2	1	2	2	3	2	2
2	25	6	19.2	5	5	1	2	44	17	12	2.375	3.543	65	14	88	4.5	68.07	2.8	0.802	7.3	1.73	2	2	1	2	2	3	2	2
2	29	6	25.1	5	3.4	2	2	57	28	14	2.275	4.138	727	14	142	4.2	62.76	2.9	0.892	7.1	1.47	2	2	1	2	2	3	2	1
2	42	3	37.4	2	1.06	2	2	60	18	19	2.275	4.112	67	17	130	3.9	64.53	2.6	1.682	6.5	1.01	2	2	1	2	2	3	1	1
2	24	4	26.9	2	0.54	2	2	88	30	21	2.325	5.172	84	7	156	3	39.78	2.8	2.597	5.8	1.03	2	2	1	2	2	3	2	1
2	25	3	43.3	4	2.13	2	2	69	27	32	2.325	3.957	121	19	153	4.1	70.72	2.6	1.027	6.7	1.03	9	2	1	2	2	3	1	1
2	39	1	22.9	1	0.29	2	2	55	20	20	2.35	4.37	207	11	146	4.3	47.74	2.3	1.084	6.6	1.68	2	2	1	2	2	3	2	1
2	43	3	35.5	4	1.02	2	2	57	17	13	2.35	5.612	51	17	124	4.3	62.76	2.7	0.813	7	1.81	2	2	1	2	2	3	2	1
2	22	7	24.6	4	1.99	1	1	61	17	11	2.325	4.267	63	7	105	4.3	56.58	2.6	0.734	6.9	0.98	2	2	1	2	2	3	2	1
2	29	1	21.5	4	1.02	2	2	42	21	15	2.4	4.086	105	18	96	4.6	63.65	3.2	0.497	7.8	1.89	2	2	1	2	2	3	2	1
2	41	6	21.2	5	4.35	3	2	48	20	20	2.25	5.353	55	9	86	4.2	55.69	3.2	1.863	7.4	1.03	2	2	1	2	2	3	1	1
2	43	4	50.7	3	1.89	2	2	87	20	15	2.25	5.379	120	16	122	3.6	74.26	2.8	1.129	6.4	1.19	2	2	1	2	2	3	2	1
2	30	4	31.8	4	0.41	1	1	48	20	15	2.35	4.422	137	39	122	4	94.59	3.3	1.14	7.3	1.5	1	2	1	2	2	3	2	1
2	27	6	31.2	5	3.77	3	2	142	45	67	2.45	5.715	147	58	146	4.2	48.62	3.5	1.423	7.7	1.24	2	2	1	2	2	3	2	1
2	27	4	45.7	5	2.57	2	2	101	16	13	2.35	3.517	109	25	158	3.7	64.53	3.3	0.644	7	1.06	2	2	1	2	2	3	2	2
2	23	3	21.2	5	5	2	2	36	17	9	2.25	4.034	80	8	91	4.3	73.37	2.6	1.095	6.9	1.29	2	2	1	2	2	3	2	2
2	24	4	28.6	1	1.59	3	1	61	17	15	2.4	4.681	104	20	93	4.5	61.88	2.3	0.655	6.8	1.94	2	2	1	2	2	3	1	1
2	28	2	26	4	1.29	2	2	52	28	24	2.325	4.603	133	10	97	4.1	60.11	2.9	0.768	7	2.09	2	2	1	2	2	3	2	2
2	41	3	35.3	2	0.91	2	1	48	15	12	2.225	3.853	57	23	106	4	79.56	2.6	1.976	6.6	0.96	2	2	1	2	2	3	2	1
2	34	1	29.8	5	4.51	2	2	67	19	18	2.4	4.655	53	13	124	4.4	55.69	3.4	1.095	7.8	1.29	2	1	1	2	2	3	2	1
2	44	6	27	5	4.35	2	2	49	18	16	2.425	4.603	87	18	104	4.1	47.74	2.9	0.485	7	1.68	2	2	1	2	2	3	2	1
2	33	3	25.4	5	5	2	2	46	37	22	2.25	3.724	757	10	130	4.2	72.49	2.7	1.084	6.9	1.29	2	2	1	2	2	3	1	1
2	39	3	25.8	3	4.26	2	2	46	12	11	2.2	6.232	69	8	88	3.9	51.27	3.1	0.858	7	1.55	2	2	1	2	2	3	2	2
2	25	3	20.9	4	2.82	2	1	59	18	19	2.4	3.672	70	23	120	4.2	68.07	2.5	0.44	6.7	1.32	2	2	1	2	2	3	2	1
2	33	3	31.4	3	0.91	2	2	77	18	17	2.45	6.025	140	17	145	4.1	59.23	2.8	1.829	6.9	1.19	2	2	1	2	2	3	2	1
2	25	1	34	4	0.72	2	2	65	41	67	2.2	3.103	145	60	123	4.2	60.11	3.1	0.835	7.3	1.11	2	2	1	2	2	3	2	1
2	21	1	25	4	NA	2	2	45	17	12	2.4	4.112	113	12	98	4.4	74.26	2.7	0.745	7.1	1.5	2	2	1	2	2	3	2	2
2	44	4	31.7	5	5	2	2	55	19	15	2.3	4.163	163	16	125	3.7	87.52	3.1	0.598	6.8	2.02	2	1	1	2	2	3	2	2
2	39	3	35.6	3	2.18	2	2	72	18	14	2.3	5.431	76	19	129	3.8	73.37	3.2	1.389	7	1.4	2	2	2	2	2	3	2	1
2	37	3	52.4	2	4.19	2	1	68	24	27	2.25	5.508	180	17	138	3.9	68.95	3.1	2.247	7	0.93	2	2	1	2	2	3	2	1
2	20	4	33.5	3	0.9	1	1	74	17	11	2.225	3.879	168	10	118	4.2	59.23	2.6	1.027	6.8	1.34	2	2	1	2	2	3	2	2
2	42	2	22.9	4	2.9	2	2	46	19	16	2.375	5.508	82	30	86	4.6	61.88	2.7	1.366	7.3	1.22	2	2	1	2	2	3	1	1
2	36	1	34.2	1	1.79	3	2	58	23	21	2.275	3.982	54	33	107	4.2	61.88	3.1	3.319	7.3	0.93	2	2	1	2	2	3	2	1
2	37	4	31.4	4	1.72	2	2	45	14	12	2.35	3.75	70	16	145	4.2	68.95	3.3	0.914	7.5	1.42	2	2	1	2	2	3	2	1
2	38	3	18.6	5	NA	2	2	42	19	20	2.225	4.293	110	11	118	3.8	68.95	2.8	0.677	6.6	1.97	2	2	1	2	2	3	2	1
2	21	6	22.6	3	0.56	3	2	59	36	43	2.425	4.215	66	14	117	4.4	63.65	2.7	0.914	7.1	1.58	2	2	1	2	2	3	1	1
2	26	3	22	2	0.18	2	2	52	21	17	2.375	4.526	73	6	113	4.6	63.65	2.6	0.565	7.2	1.53	2	2	1	2	2	3	2	1
2	21	2	37	2	1.42	2	1	75	18	17	2.4	3.776	120	20	99	4	57.46	3.1	2.089	7.1	0.91	2	2	1	2	2	3	2	2
2	35	3	35.8	4	1.26	2	1	77	22	28	2.275	4.681	115	20	139	3.7	76.02	2.6	0.926	6.3	1.34	2	2	1	2	2	3	2	1
2	22	3	55	3	0.97	3	2	87	15	12	2.275	4.991	77	16	146	4	60.11	3.2	0.982	7.2	1.42	2	2	1	2	2	3	2	1
2	43	2	22.5	4	0.34	2	2	61	14	22	2.375	4.991	59	27	89	4.6	54.81	2.4	1.852	7	0.8	2	2	1	2	2	3	2	1
2	44	2	26.1	5	5	2	2	69	21	13	2.4	4.784	151	10	107	4.3	68.07	3.1	0.587	7.4	2.04	2	2	1	2	2	3	2	1
2	31	4	33.8	3	0.39	2	1	81	19	16	2.25	6.155	122	13	144	4.4	74.26	2.8	1.264	7.2	0.98	2	2	1	2	2	3	2	1
2	27	1	29.2	5	3.18	2	2	71	17	21	2.375	3.698	86	16	120	4.5	55.69	2.1	0.666	6.6	0.88	2	2	1	2	2	3	2	2
2	33	3	28	4	2.52	2	1	42	40	39	2.3	3.129	136	37	126	3.8	92.82	2.9	1.998	6.7	1.45	2	2	1	2	2	3	2	2
2	30	2	21.7	4	3.5	2	2	42	31	17	2.4	4.163	431	12	134	4.4	68.07	2.8	0.553	7.2	2.17	2	2	1	2	2	3	2	2
2	20	1	22.4	4	0.68	3	2	63	23	17	2.375	5.301	57	11	100	4.4	53.04	2.9	1.389	7.3	1.19	2	2	1	2	2	3	2	2
2	44	6	24.9	5	1.82	2	2	44	18	17	2.25	4.732	81	18	102	4.3	58.34	2.9	1.174	7.2	1.47	2	2	1	2	2	3	2	1
2	41	3	31.8	5	5	2	2	61	18	17	2.375	3.595	37	41	102	4.2	44.2	3.3	1.423	7.5	1.09	2	2	1	2	2	3	2	1
2	21	3	29.8	4	1.53	3	2	116	17	19	2.325	8.042	6	44	92	3.5	54.81	3	2.947	6.5	1.99	2	2	1	2	2	3	2	1
2	22	4	32	4	2.94	2	2	62	21	17	2.325	5.741	144	18	125	4.2	56.58	3.2	0.689	7.4	1.5	2	2	1	2	2	3	2	2
2	28	1	27.1	4	2.87	2	2	51	18	25	2.375	5.586	53	13	96	4.3	52.16	2.9	1.106	7.2	1.47	2	2	1	2	2	3	2	1
2	22	3	28.1	4	1.52	2	1	82	20	24	2.45	5.146	70	24	125	4.6	53.92	2.5	2.924	7.1	0.78	2	2	2	2	2	3	2	1
2	32	3	20.7	3	3.27	2	2	51	17	25	2.275	5.146	90	11	119	4.5	68.07	2.2	1.953	6.7	1.63	2	2	1	2	2	3	2	1
2	43	6	31	4	5	3	2	69	21	28	2.4	5.146	95	17	128	4.3	40.66	2.9	2.055	7.2	1.37	2	2	1	2	2	3	2	1
2	34	3	19.3	5	5	2	2	71	13	16	2.45	5.379	58	11	101	4.5	63.65	2.5	0.655	7	1.68	2	2	2	2	2	3	2	1
2	43	7	28.6	5	3.37	3	2	46	19	13	2.25	4.215	124	14	118	4.2	57.46	3	0.395	7.2	1.66	2	2	1	2	2	3	1	1
2	40	6	25	5	1.68	2	2	45	24	30	2.525	4.241	69	11	95	4.8	55.69	2.9	0.903	7.7	1.09	2	2	1	2	2	3	2	1
2	43	3	35.9	3	4.55	2	2	103	27	29	2.4	4.758	75	22	136	4.3	68.07	3.4	2.168	7.7	1.01	2	2	1	2	2	3	1	1
2	34	3	29.4	5	5	2	2	50	32	21	2.3	5.56	39	41	124	4.4	66.3	2.6	1.208	7	1.55	2	2	1	2	2	3	2	2
2	37	6	20.7	5	5	2	2	68	20	29	2.3	4.81	64	25	95	4.4	43.32	2.8	0.971	7.2	1.14	2	2	1	2	2	3	2	1
2	34	3	27.4	4	2.53	3	2	101	27	33	2.35	5.12	78	12	119	4.2	68.07	3.1	1.524	7.3	1.34	2	2	1	2	2	3	1	1
2	28	2	28.7	4	2.3	2	2	34	13	11	2.425	5.094	47	12	89	4.8	99.01	2.9	1.05	7.7	1.32	2	2	1	2	2	3	1	1
2	20	4	31.1	3	1.47	1	2	65	17	13	2.325	6.336	61	6	117	3.3	41.55	3	1.682	6.3	2.79	2	2	1	2	2	3	2	1
2	40	2	23.6	5	2.18	2	1	57	17	13	2.35	4.474	72	10	108	4.2	58.34	2.7	0.926	6.9	1.63	2	2	1	2	2	3	2	1
2	21	4	26.8	3	0.72	1	1	58	15	15	2.25	3.646	68	7	120	3.6	50.39	3.1	0.429	6.7	1.66	2	2	1	2	2	3	2	1
2	25	1	23.3	4	1.5	2	2	45	36	46	2.425	4.577	57	16	110	4.4	46.85	3.5	0.994	7.9	1.63	2	2	1	2	2	3	2	2
2	44	3	32.2	4	2.2	1	2	81	18	14	2.125	5.508	36	14	137	4.1	51.27	2.8	1.434	6.9	1.19	2	2	1	2	2	3	2	1
2	39	6	18.4	5	4.77	2	2	44	19	15	2.35	5.25	111	14	97	4.3	61	3	1.434	7.3	1.42	2	2	1	2	2	3	2	2
2	24	4	39.4	4	1.74	2	2	48	24	20	2.325	3.879	170	17	130	3.8	72.49	3	1.456	6.8	1.09	2	2	1	2	2	3	2	1
2	32	3	36.1	5	NA	2	1	65	27	27	2.35	5.663	103	31	98	4.1	67.18	3.1	3.071	7.2	0.83	2	2	1	2	2	3	2	2
2	23	3	32.4	4	0.89	2	1	72	15	17	2.2	7.137	29	16	167	3.2	43.32	2.8	1.942	6	1.99	2	2	1	2	2	3	2	1
2	31	3	31.9	5	5	2	2	119	30	65	2.375	4.965	33	77	125	3.9	61.88	3.4	1.377	7.3	1.03	2	2	1	2	2	3	2	1
2	23	4	28.3	4	0.77	2	2	45	14	13	2.25	4.81	116	14	115	3.8	68.95	2.5	0.7	6.3	1.91	2	2	1	2	2	3	2	1
2	35	1	23.6	2	0.61	2	2	67	21	15	2.2	3.75	96	8	100	4.1	53.92	2.6	0.858	6.7	1.68	2	2	1	2	2	3	2	1
2	33	1	50	4	5	2	2	80	17	34	2.425	5.689	42	78	95	3.8	52.16	3.7	3.353	7.5	1.03	2	2	1	2	2	3	2	2
2	40	1	31.1	4	1.27	2	2	59	22	22	2.4	5.896	48	18	92	4.1	34.48	3.2	2.224	7.3	1.24	2	2	1	2	2	3	2	1
2	32	4	25.1	5	3	2	2	76	28	20	2.225	4.448	199	24	132	4.1	64.53	2.5	0.531	6.6	2.02	2	2	1	2	2	3	2	2
2	29	6	25.8	4	5	3	2	59	18	14	2.275	4.629	74	13	116	4.1	54.81	3.5	0.689	7.6	1.24	2	2	1	2	2	3	2	1
2	37	3	25.4	4	5	2	1	48	20	15	2.3	4.215	22	9	81	4.2	63.65	2	0.892	6.2	2.17	2	2	1	2	2	3	2	1
2	40	3	20.2	2	0.77	3	1	41	20	17	2.425	5.405	91	11	112	4.1	58.34	2.5	0.587	6.6	1.84	2	2	1	2	2	3	2	1
2	34	3	28.5	4	1.22	2	1	38	15	15	2.225	4.965	56	14	118	4	89.28	2.5	1.31	6.5	1.5	2	2	1	2	2	3	2	1
2	20	4	17.1	4	1.37	2	2	55	21	11	2.4	4.836	99	11	111	4.4	52.16	3	0.666	7.4	1.22	2	2	2	2	2	3	2	2
2	32	3	28.2	4	0.77	2	1	45	21	23	2.25	3.879	93	18	115	4.1	55.69	2.2	0.858	6.3	1.47	2	2	1	2	2	3	2	1
2	36	3	22.1	5	5	2	2	50	18	12	2.375	4.784	58	9	102	4.5	57.46	3	1.355	7.5	1.66	2	2	1	2	2	3	2	1
2	31	7	27.6	4	1.34	2	1	50	19	23	2.3	4.577	49	44	94	3.8	69.84	3.2	1.761	7	1.89	2	2	1	2	2	3	2	1
2	30	4	29.9	3	5	2	2	57	23	16	2.25	4.5	344	20	141	4.3	70.72	2.2	0.926	6.5	1.6	2	2	1	2	2	3	2	2
2	20	3	43.7	3	1.71	2	1	62	28	37	2.575	6.439	259	49	123	4.5	69.84	3	1.626	7.5	1.01	2	2	1	2	2	3	2	2
2	26	1	36	4	1.71	1	1	59	12	17	2.3	3.801	74	18	89	4.6	76.91	2.1	2.111	6.7	0.91	1	2	1	2	2	3	2	2
2	27	3	36.1	5	1.51	3	2	92	20	21	2.5	3.853	87	9	155	4.5	74.26	3	1.694	7.5	1.22	2	2	1	2	2	3	2	1
2	22	6	19.2	4	1.14	3	2	52	19	27	2.3	4.448	73	11	107	4.2	61	2.4	0.531	6.6	2.02	2	2	1	2	2	3	2	2
2	41	7	31.9	3	0.09	3	2	60	19	17	2.25	5.224	208	9	145	3.9	67.18	2.8	1.569	6.7	1.24	2	2	1	2	2	3	2	1
2	20	4	36.1	3	0.07	2	2	67	19	16	2.475	3.543	178	18	152	4.5	74.26	3.5	1.073	8	1.03	2	2	1	2	2	3	1	2
2	41	6	33.9	5	5	2	2	60	29	27	2.4	5.405	82	29	106	4.4	59.23	2.9	5.453	7.3	0.96	2	2	1	2	2	3	2	2
2	39	4	20.9	4	1.74	3	1	92	19	14	2.3	6.077	104	14	130	4.1	71.6	3.2	0.79	7.3	1.22	2	2	1	2	2	3	2	2
2	27	3	40.5	2	0.76	2	1	61	15	16	2.35	4.836	91	15	131	4.2	54.81	2.4	3.5	6.6	0.96	2	2	2	2	2	3	2	1
2	23	4	17.1	3	0.76	2	2	66	19	14	2.45	4.37	71	13	89	4.1	51.27	3	0.485	7.1	1.27	2	2	1	2	2	3	2	1
2	32	4	50.5	5	1.91	2	2	77	17	15	2.225	3.931	159	12	131	3.6	68.95	2.9	0.711	6.5	1.34	2	2	1	2	2	3	2	1
2	29	3	35.6	5	3.92	2	2	48	16	17	2.575	6.284	47	11	116	4.3	61.88	2.7	1.377	7	1.84	2	2	1	2	2	3	2	2
2	42	6	17.5	5	NA	3	2	32	16	13	2.325	3.853	94	12	98	4.4	61	2.7	0.745	7.1	1.68	2	2	1	2	2	3	2	1
2	43	3	30	5	2.9	2	2	51	16	13	2.275	5.974	74	14	101	4	58.34	2.8	1.942	6.8	1.19	2	2	1	2	2	3	2	2
2	39	2	35.3	4	0.42	3	2	61	24	26	2.225	4.81	110	22	134	3.6	53.92	3.3	1.287	6.9	1.45	2	2	1	2	2	3	2	1
2	38	1	30.4	4	2.15	2	2	49	16	16	2.25	4.06	77	15	112	4.4	38.9	3.4	1.005	7.8	1.14	1	2	1	2	2	3	1	1
2	34	1	25	4	2.34	2	2	68	22	18	2.425	6.491	63	21	91	4.9	51.27	2.4	0.79	7.3	2.4	1	2	1	2	2	3	2	1
2	43	1	47.5	3	3.82	2	2	101	21	18	2.15	4.474	51	23	140	3.4	49.5	3.4	1.524	6.8	1.14	2	2	1	2	2	3	2	2
2	36	3	30.1	5	5	2	1	56	18	14	2.3	4.784	116	13	124	4.2	72.49	2.3	1.502	6.5	1.42	2	2	1	2	2	3	2	1
2	26	3	64.2	4	1.16	1	2	86	31	68	2.3	5.069	78	130	211	3.7	60.11	3	1.818	6.7	0.96	1	2	1	2	2	3	1	2
2	40	1	34.8	4	4.71	2	2	62	22	26	2.4	4.913	58	12	83	3.9	83.1	2.8	1.355	6.7	1.63	2	2	2	2	2	3	2	1
2	27	6	18.6	3	0.5	3	2	51	19	16	2.4	4.293	109	12	101	4.5	63.65	3	0.621	7.5	1.89	2	2	1	2	2	3	2	1
2	28	3	21.8	5	5	2	2	40	21	14	2.375	4.551	186	10	84	4.3	80.44	2.7	0.7	7	2.35	2	2	1	2	2	3	2	2
2	24	3	22.6	4	2.04	2	2	47	16	16	2.325	3.905	74	10	99	4.5	52.16	2.8	0.756	7.3	1.47	2	2	1	2	2	3	2	1
2	42	3	36.2	4	3.79	3	2	44	17	18	2.3	3.595	59	14	92	3.6	73.37	3.1	1.152	6.7	0.98	2	2	1	2	2	3	2	1
2	30	3	18.6	3	0.35	2	2	56	20	17	2.325	4.215	76	7	122	3.6	66.3	3	1.106	6.6	1.22	2	2	1	2	2	3	2	1
2	24	6	24.4	5	2.57	2	2	54	20	14	2.6	3.336	44	6	95	4.1	61.88	2.6	0.813	6.7	1.42	2	2	1	2	2	3	2	2
2	42	7	36.1	3	1.56	3	2	45	20	23	2.4	6.465	108	16	118	4.1	67.18	3.7	3.963	7.8	0.83	2	2	1	2	2	3	2	1
2	33	6	29.5	5	5	2	2	57	21	16	2.375	4.81	40	9	93	4.1	55.69	3.1	1.987	7.2	1.09	2	2	1	2	2	3	2	1
2	28	2	33.6	5	5	2	2	44	17	24	2.275	4.577	70	15	121	4.5	69.84	2.7	0.723	7.2	1.78	2	2	1	2	2	3	2	2
2	43	4	27.8	1	NA	3	2	41	20	15	2.375	5.069	71	23	104	4.4	66.3	3.6	0.632	8	1.14	2	2	1	2	2	3	2	1
2	38	3	23.8	5	4.67	2	1	70	15	12	2.225	4.474	143	13	121	3.8	80.44	2.9	0.937	6.7	1.55	2	2	1	2	2	3	2	1
2	40	1	NA	4	NA	2	1	58	15	19	2.25	3.853	38	27	127	3.9	45.97	3	1.185	6.9	1.55	2	2	1	2	2	3	2	1
2	43	1	29	3	0.76	2	2	59	36	38	2.125	3.776	52	30	142	3.8	47.74	3.3	0.948	7.1	1.16	2	2	1	2	2	3	2	1
2	43	1	38.3	4	2.25	2	1	32	18	15	2.2	4.008	114	23	110	4.1	47.74	2.4	0.666	6.5	1.47	2	2	1	2	2	3	2	1
2	32	3	41.6	3	1.74	2	1	48	17	14	2.4	4.37	84	15	123	4	63.65	2.9	1.4	6.9	0.96	2	2	1	2	2	3	2	1
2	43	2	35.4	1	0.54	2	1	30	15	12	2.175	5.12	71	17	100	4.1	61	2.5	3.184	6.6	0.83	2	2	1	2	2	3	2	1
2	23	3	26.6	4	0.17	2	1	52	20	15	2.4	6	72	10	130	4.6	53.92	3	1.208	7.6	1.47	2	2	1	2	2	3	2	2
2	42	3	NA	3	1.51	2	2	146	15	7	1.975	4.344	52	12	115	4.1	684.22	3.4	3.342	7.5	0.83	2	2	1	2	2	3	2	1
2	30	3	30.5	4	1.27	1	1	71	14	16	2.375	5.094	55	15	99	4.2	58.34	3.4	1.084	7.6	1.24	2	1	1	2	2	3	2	1
2	25	2	21.9	5	3.84	2	2	58	21	32	2.525	5.094	41	18	112	4.8	53.92	2.6	0.644	7.4	1.78	2	2	1	2	2	3	2	2
2	43	3	31.1	4	1.2	2	2	57	16	13	2.175	4.81	97	22	117	4	64.53	2.7	1.05	6.7	1.76	1	2	1	2	2	3	2	1
2	31	4	NA	9	0.8	3	2	56	20	17	2.375	3.776	198	8	145	3.8	46.85	3.6	0.316	7.4	2.02	2	2	1	2	2	3	2	2
2	34	3	25.2	4	0.7	2	1	41	17	13	2.425	5.12	59	12	100	4.3	47.74	2.5	0.734	6.8	1.91	2	2	1	2	2	3	2	1
2	42	3	31.8	5	5	2	2	65	22	28	2.425	6.077	42	33	107	4.1	70.72	2.7	1.174	6.8	2.46	2	2	1	2	2	3	1	1
2	39	2	33.3	2	0.89	3	2	39	25	21	2.375	5.069	98	25	82	4.6	61.88	2.7	3.014	7.3	1.16	2	2	1	2	2	3	2	1
2	24	7	41.7	4	4.06	1	1	73	18	17	2.35	5.146	78	22	90	4.1	55.69	2.5	3.963	6.6	0.98	2	2	1	2	2	3	2	2
2	24	4	28.3	5	1.11	2	2	84	38	30	2.375	4.293	126	44	156	3.9	77.79	3.3	1.377	7.2	1.24	2	2	1	2	2	3	2	2
2	23	1	19.1	4	1.07	2	2	57	20	15	2.525	4.732	72	15	100	4.8	67.18	2.8	1.479	7.6	1.47	2	2	1	2	2	3	2	1
2	23	3	22.7	4	1.31	2	1	203	19	16	2.325	7.293	45	12	127	3.4	51.27	3.2	3.105	6.6	1.42	2	2	1	2	2	3	2	1
2	23	1	27.3	2	0.3	2	2	66	18	20	2.275	3.207	94	18	133	4.4	50.39	3.3	0.79	7.7	1.11	2	2	1	2	2	3	2	1
2	26	6	20.4	5	3.81	2	2	33	20	15	2.375	4.732	38	11	98	4.8	62.76	2.5	0.576	7.3	2.25	2	2	1	2	2	3	2	2
2	30	3	30.8	2	NA	1	1	60	18	14	2.25	4.215	143	14	92	4	53.92	2.8	1.118	6.8	1.55	2	2	1	2	2	3	2	1
2	36	3	19.5	5	5	2	2	46	16	20	2.35	4.732	51	27	82	4.8	61	2.1	1.344	6.9	1.32	2	2	2	2	2	3	2	1
2	38	1	35.8	4	0.63	2	2	46	19	18	2.325	4.5	153	8	107	3.9	83.98	3.3	1.479	7.2	1.09	2	2	1	2	2	3	2	1
2	23	7	26.1	3	1.02	3	1	46	18	10	2.325	4.603	70	15	93	3.9	86.63	2.5	3.139	6.4	1.19	1	2	1	2	2	3	2	1
2	28	3	42.1	5	5	2	2	74	40	41	2.3	3	57	18	127	4.1	58.34	2.4	1.073	6.5	0.96	2	2	1	2	2	3	2	2
2	41	3	29.3	4	0.89	2	2	70	19	14	2.225	3.905	52	18	112	4.6	56.58	2.9	0.745	7.5	1.32	1	2	1	2	2	3	1	1
2	40	3	25	1	0.03	2	2	27	32	33	2.175	6.155	23	9	107	3.7	37.13	2.6	1.14	6.3	1.91	2	2	1	2	2	3	2	1
2	40	4	51.5	4	0.7	2	2	52	20	19	2.325	4.707	173	62	119	3.7	67.18	3.1	1.468	6.8	1.22	2	2	1	2	2	3	2	1
2	38	1	27.2	4	NA	2	1	61	17	12	2.35	5.87	139	16	134	4.3	52.16	2.9	1.264	7.2	1.22	2	2	1	2	2	3	2	1
2	21	6	19.5	4	0.5	3	2	42	20	14	2.425	3.724	92	12	106	4.6	53.92	2.9	0.44	7.5	1.66	2	2	1	2	2	3	2	2
2	41	3	43.3	4	5	2	2	48	44	20	2.325	5.353	59	33	135	3.9	54.81	3.3	5.758	7.2	0.98	2	2	1	2	2	3	2	2
2	31	3	21.3	5	0.96	3	2	43	18	18	2.3	4.551	66	27	98	4.1	83.1	3.1	1.073	7.2	1.03	2	2	1	2	2	3	2	2
2	39	6	20.9	4	0.71	2	1	43	18	19	2.4	4.526	78	12	91	4.5	60.11	2.3	0.756	6.8	1.89	2	2	1	2	2	3	1	1
2	43	6	20.5	3	1.25	2	2	68	17	14	2.35	4.707	45	8	105	4.3	63.65	2.7	2.292	7	1.5	9	2	1	2	2	3	2	1
2	29	4	20.7	2	0.76	3	2	43	19	14	2.375	4.862	97	25	128	4.5	61	2.8	0.621	7.3	1.47	2	2	1	2	2	3	2	1
2	42	3	35.7	4	1.82	1	1	34	15	15	2.3	3.931	273	23	96	4.1	53.04	2.6	0.485	6.7	1.16	2	2	1	2	2	3	1	1
2	42	3	45.3	5	0.87	2	1	44	21	20	2.35	4.526	233	30	130	4.2	87.52	3.1	1.535	7.3	0.8	2	2	1	2	2	3	2	1
2	41	4	35.3	4	3.37	2	2	60	23	17	2.275	4.707	144	35	145	3.8	65.42	3.4	0.768	7.2	1.4	2	1	1	2	2	3	1	1
2	23	3	39.8	3	2.02	2	1	62	22	29	2.325	6.025	105	18	116	4	75.14	2.7	3.782	6.7	0.88	2	2	1	2	2	3	1	2
2	36	3	28	4	NA	2	2	907	26	23	2.275	6.543	144	7	134	2.9	61	2.7	2.484	5.6	1.71	2	2	1	2	2	3	1	1
2	44	3	23.3	5	5	2	2	36	21	12	2.325	4.836	38	18	111	3.9	81.33	2.7	1.445	6.6	2.56	2	2	1	2	2	3	2	1
2	40	4	25.3	5	3.96	2	2	51	18	14	2.3	5.431	172	17	109	4	85.75	3.1	0.858	7.1	1.55	2	2	1	2	2	3	2	1
2	42	3	37.2	1	0.67	1	2	81	21	19	2.425	5.896	56	31	122	4.3	80.44	3.4	4.437	7.7	1.16	2	2	1	2	2	3	2	1
2	39	4	32.5	3	1.79	2	2	41	12	11	2.275	4.241	109	11	134	3.8	61.88	2.8	0.745	6.6	1.27	2	2	1	2	2	3	1	1
2	30	6	26.1	5	5	3	2	82	20	15	2.275	4.939	66	14	125	3.4	41.55	3.1	2.111	6.5	1.03	2	2	1	2	2	3	2	1
2	28	3	21.3	4	5	2	2	64	20	15	2.275	3.336	75	15	126	4.5	68.07	3	0.655	7.5	1.11	2	2	1	2	2	3	2	2
2	40	3	40.4	5	4.19	2	1	79	30	32	2.275	4.293	51	16	117	4	57.46	3	1.423	7	1.06	2	2	1	2	2	3	2	1
2	36	1	32.9	2	3.33	2	2	63	21	17	2.325	4.758	37	14	109	4.1	50.39	3.3	0.937	7.4	1.19	2	2	1	2	2	3	1	1
2	42	3	37.2	3	3.1	2	2	46	14	11	2.55	3.207	78	9	92	4.1	79.56	2.9	0.61	7	1.24	2	2	1	2	2	3	2	1
2	25	3	30.7	3	3.38	3	2	66	16	17	2.275	5.405	82	9	124	4.3	62.76	2.8	0.598	7.1	1.5	2	2	1	2	2	3	2	2
2	38	6	31.9	3	1.13	1	1	89	74	48	2.5	4.758	134	54	147	4.5	57.46	3.1	6.955	7.6	0.7	2	2	1	2	2	3	2	1
2	27	6	19	5	1.81	2	2	38	27	25	2.325	4.939	83	20	117	4.6	55.69	2.3	0.531	6.9	1.71	2	2	1	2	2	3	2	2
2	40	4	19.2	3	1.13	3	1	50	20	17	2.375	2.741	139	16	127	4.1	47.74	2.8	0.756	6.9	1.09	2	2	1	2	2	3	2	1
2	26	2	20.6	2	0.64	2	1	37	16	13	2.325	3.879	70	10	131	4.3	64.53	2.6	0.644	6.9	1.78	2	2	1	2	2	3	2	1
2	35	6	17.4	5	5	2	1	44	18	11	2.325	5.586	55	8	127	4.5	55.69	2.2	0.452	6.7	2.12	2	2	1	2	2	3	2	2
2	39	3	20.9	5	5	2	1	34	23	19	2.425	4.086	69	19	106	4.2	80.44	2.7	1.4	6.9	2.09	2	2	1	2	2	3	2	2
2	33	3	36.1	4	2.14	2	1	76	21	18	2.325	4.577	67	20	119	4.1	78.68	2.6	0.903	6.7	1.24	2	2	1	2	2	3	1	1
2	20	3	36.1	4	2.27	2	2	72	19	24	2.3	5.637	73	16	109	3.8	101.66	2.9	1.716	6.7	1.53	2	2	1	2	2	3	2	2
2	33	4	31.3	3	0.3	2	2	45	16	13	2.275	4.707	140	8	124	3.7	67.18	3.2	0.44	6.9	1.55	2	2	1	2	2	3	2	1
2	22	7	23.8	4	0	2	2	57	20	15	2.5	4.939	107	13	95	4.4	62.76	2.7	1.129	7.1	1.68	2	2	1	2	2	3	2	2
2	23	7	22.5	4	0.9	1	1	51	17	18	2.425	4.629	161	17	119	4.8	68.07	2.9	1.208	7.7	1.47	2	2	1	2	2	3	2	1
2	36	3	26.7	5	4.35	2	2	9	23	20	2.375	4.862	65	11	106	4.5	53.92	2.5	0.531	7	1.42	2	2	1	2	2	3	2	1
2	33	1	28	3	0.47	2	2	84	25	20	2.375	6.568	98	24	109	4.3	60.11	3.5	4.674	7.8	1.09	2	2	2	2	2	3	2	1
2	31	3	22.2	5	NA	1	1	72	17	12	2.35	5.301	113	12	122	4.7	73.37	2.8	0.79	7.5	1.76	2	2	1	2	2	3	2	1
2	40	3	34.3	4	0.86	2	1	84	21	28	2.325	5.431	54	64	110	3.6	48.62	2.5	5.001	6.1	0.85	2	2	1	2	2	3	2	1
2	34	2	26.5	3	1.54	2	1	44	58	49	2.275	5.224	104	76	122	4.1	59.23	3	2.371	7.1	1.4	2	2	1	2	2	3	2	1
2	20	4	28.4	3	1.56	2	2	51	16	11	2.3	4.732	118	14	121	3.7	58.34	2.8	0.565	6.5	1.37	2	2	1	2	2	3	2	1
2	21	1	28.2	3	0.73	2	2	75	15	13	2.45	4.913	86	10	93	4.6	63.65	2.5	0.565	7.1	2.22	2	2	1	2	2	3	2	1
2	42	4	20.5	5	5	2	2	50	18	17	2.425	5.715	101	20	133	4.8	76.91	3.2	0.903	8	2.02	2	2	1	2	2	3	2	1
2	26	3	19.5	3	0.59	2	2	42	16	7	2.35	3.853	51	7	98	4.6	59.23	2.4	0.892	7	1.81	2	2	2	2	2	3	2	1
2	25	3	23.3	5	5	2	2	37	22	22	2.375	3.181	110	23	131	4	68.95	3	0.847	7	1.89	2	2	1	2	2	3	2	2
2	31	1	24.8	3	NA	2	2	65	20	12	2.5	4.5	61	18	98	4.9	60.11	2.9	0.745	7.8	1.76	2	2	1	2	2	3	2	1
2	27	1	23.9	2	1.34	2	2	37	16	16	2.275	3.957	83	16	88	3.9	45.97	3	2.089	6.9	1.6	2	2	1	2	2	3	2	1
2	41	4	21.9	2	0.07	3	1	65	32	28	2.35	5.663	65	10	106	4.5	41.55	3.3	0.7	7.8	2.53	2	2	1	2	2	3	2	1
2	22	3	24.4	4	1.11	2	2	78	31	32	2.475	3.465	124	12	120	4.8	72.49	2.7	0.994	7.5	1.53	2	2	1	2	2	3	2	2
2	42	1	27.1	1	1.07	2	2	63	23	23	2.425	6.077	78	11	130	4.4	59.23	2.8	1.298	7.2	1.37	2	2	1	2	2	3	2	1
2	27	3	22.2	4	0.61	2	2	68	21	16	2.35	4.5	44	10	96	4.1	71.6	3.1	0.937	7.2	1.53	2	2	1	2	2	3	2	1
2	29	3	27.4	4	1.07	2	1	60	16	13	2.225	4.267	50	7	109	4	76.02	3	0.802	7	0.96	2	2	1	2	2	3	2	1
2	38	7	40.6	4	2.32	2	1	64	20	15	2.375	4.577	288	16	145	4.8	81.33	3.4	2.066	8.2	1.01	2	2	1	2	2	3	2	1
2	41	1	31.2	2	2.1	2	2	90	14	13	2.275	5.405	42	21	94	3.8	36.24	3.5	2.958	7.3	1.03	2	2	1	2	2	3	2	1
2	20	4	23.8	3	3.35	3	2	30	18	15	2.375	4.319	43	13	76	3.9	52.16	2.8	0.576	6.7	2.07	2	2	1	2	2	3	2	1
2	20	3	21.4	4	0.87	2	1	55	17	14	2.425	2.379	55	12	96	4.4	55.69	2.5	0.508	6.9	1.47	2	2	1	2	2	3	2	1
2	25	4	24.4	4	0.34	2	2	66	23	15	2.25	3.75	379	10	105	4	77.79	3.2	0.531	7.2	2.12	2	2	1	2	2	3	1	1
2	39	3	31.3	4	1.28	2	2	50	23	33	2.325	3.801	56	41	117	4.4	77.79	2.8	4.81	7.2	0.72	2	2	1	2	2	3	1	1
2	22	3	21.3	4	4.3	2	2	65	25	15	2.4	4.189	85	14	116	4.1	68.07	2.4	1.05	6.5	1.32	2	2	1	2	2	3	2	2
2	24	4	33.2	5	2.61	2	2	55	15	18	2.35	5.094	83	15	105	4.2	68.95	2.4	1.287	6.6	1.42	2	2	1	2	2	3	2	1
2	32	6	24.7	5	2.23	2	2	72	19	15	2.425	5.301	48	11	95	4.1	60.11	3.5	2.823	7.6	1.06	2	2	1	2	2	3	2	2
2	21	4	29.6	4	0.13	3	2	65	20	17	2.55	6.982	141	40	108	4.4	96.36	4	4.403	8.4	0.7	2	2	1	2	2	3	2	2
2	36	3	70.1	1	0.17	2	2	52	13	13	2.35	4.784	73	11	128	4.2	48.62	3.2	1.016	7.4	1.16	2	2	1	2	2	3	1	1
2	26	4	36	4	1.03	1	1	83	21	17	2.35	5.301	188	16	130	3.9	75.14	3.4	2.484	7.3	0.72	2	2	1	2	2	3	1	1
2	44	1	30	1	NA	2	2	41	22	13	2.25	5.87	94	15	125	4	85.75	2.6	4.99	6.6	1.11	2	2	1	2	2	3	2	1
2	38	3	26	5	4.9	2	1	57	16	15	2.3	4.37	83	10	97	4.1	76.02	2.6	1.016	6.7	1.55	2	2	1	2	2	3	2	1
2	29	4	34.5	2	0.42	2	1	61	15	15	2.325	3.439	132	10	103	3.7	61.88	2.7	0.689	6.4	1.19	2	2	1	2	2	3	2	1
2	44	4	28.5	3	1.31	2	1	75	21	13	2.3	7.37	53	71	102	4	64.53	3.1	3.748	7.1	1.14	1	2	1	2	2	3	1	1
2	21	3	31.5	4	0.26	2	1	121	14	13	2.4	5.948	78	17	134	3.5	54.81	3.4	2.021	6.9	1.19	2	2	1	2	2	3	2	1
2	20	3	25.9	3	2.23	2	1	32	15	11	2.4	4.267	83	18	106	4.2	74.26	3	0.937	7.2	1.32	2	2	2	2	2	3	2	2
2	35	4	19.8	2	0.57	2	2	33	17	7	2.375	4.06	62	5	84	4.4	68.95	2.2	0.519	6.6	1.16	2	2	1	2	2	3	2	1
2	28	7	23.5	4	3.09	2	2	59	17	18	2.225	4.319	45	15	109	3.9	56.58	2.7	1.468	6.6	1.06	2	2	1	2	2	3	2	1
2	43	6	23.5	5	5	2	2	54	21	17	2.275	5.663	70	16	107	4.3	53.92	2.6	1.411	6.9	1.53	2	2	1	2	2	3	2	1
2	23	1	29.1	2	0.69	2	2	74	18	16	2.4	4.422	77	11	105	4.3	49.5	3.1	3.161	7.4	0.83	2	2	1	2	2	3	2	2
2	41	7	32.5	4	2.76	2	2	52	19	13	2.25	8.948	57	11	122	3.8	70.72	3.9	1.264	7.7	1.06	2	1	2	2	2	3	2	1
2	43	1	30.2	3	1.5	2	2	58	18	14	2.3	5.405	91	15	94	4.1	60.11	3.1	2.597	7.2	1.06	2	2	1	2	2	3	2	1
2	21	2	47.9	4	2.58	2	2	80	23	26	2.35	3.801	69	15	169	4.1	54.81	3.2	1.524	7.3	1.03	2	2	1	2	2	3	2	2
2	31	6	23.4	5	2.94	3	2	73	18	15	2.425	5.353	48	14	113	4.6	66.3	3	0.61	7.6	1.84	2	2	1	2	2	3	2	1
2	44	3	24.7	4	1.02	1	1	77	123	86	2.35	5.069	74	279	226	4.4	64.53	3.4	1.016	7.8	2.59	2	2	1	2	2	3	2	2
2	44	3	22	2	0.5	3	1	77	18	14	2.4	3.31	36	12	108	4.5	70.72	2.9	1.31	7.4	1.34	2	2	1	2	2	3	2	1
2	40	6	27.1	5	2.16	1	1	57	20	21	2.6	4.758	35	26	107	4.8	41.55	2.5	3.263	7.3	1.34	2	2	1	2	2	3	1	1
2	33	4	32.1	2	0.69	2	2	104	17	11	2.35	4.732	130	14	118	3.8	92.82	3.1	0.847	6.9	1.6	2	2	1	2	2	3	2	1
2	22	4	21.1	4	0.72	1	1	60	17	15	2.375	4.629	94	23	93	4.5	77.79	2.5	0.971	7	1.4	2	2	1	2	2	3	2	2
2	41	1	26.1	4	5	2	1	82	18	13	2.3	4.448	40	13	99	3.9	57.46	2.7	0.835	6.6	1.4	2	1	1	2	2	3	2	1
2	26	3	26.9	3	1.99	2	2	62	22	16	2.4	5.172	90	16	115	4.3	63.65	2.7	1.581	7	1.63	2	2	1	2	2	3	2	1
2	20	4	18.5	4	0.04	3	2	59	20	15	2.375	4.526	70	11	124	4.3	68.95	3.2	0.79	7.5	1.78	2	2	1	2	2	3	1	2
2	21	2	19.5	3	5	2	2	53	30	33	2.4	4.422	88	29	111	4.2	61	2.6	0.463	6.8	2.22	2	2	1	2	2	3	2	2
2	22	3	29.1	4	3.94	2	2	68	12	11	2.4	5.637	61	8	85	4.3	74.26	2.8	1.468	7.1	1.47	2	2	1	2	2	3	2	2
2	25	3	30	5	2.87	2	1	44	15	11	2.4	3.879	64	10	88	4.4	69.84	2.6	0.519	7	1.32	2	2	1	2	2	3	2	2
2	30	3	22.1	5	2.73	3	2	48	23	19	2.5	3.051	110	8	136	4.9	94.59	2.5	0.576	7.4	1.42	2	2	1	2	2	3	1	1
2	38	4	23.3	4	5	2	1	48	19	15	2.4	3.724	73	14	96	4.4	55.69	2.9	0.937	7.3	1.45	2	2	1	2	2	3	2	1
2	22	3	24.1	4	1	2	2	66	29	10	2.375	4.008	120	7	123	4.4	70.72	2.8	1.095	7.2	1.24	2	2	1	2	2	3	2	2
2	33	4	25.6	4	3.18	2	1	43	22	14	2.325	5.379	129	19	123	4.4	75.14	2.7	0.474	7.1	2.33	2	2	1	2	2	3	2	2
2	31	3	40.4	4	0.57	2	1	52	19	16	2.275	4.707	113	12	137	3.8	63.65	3.4	1.964	7.2	1.06	2	2	1	2	2	3	2	1
2	35	4	44.4	3	2.58	2	2	53	15	20	2.225	4.603	54	14	98	3.7	76.91	3.2	0.756	6.9	1.03	2	2	1	2	2	3	2	1
2	42	3	33.8	1	1.78	1	1	49	19	18	2.125	5.301	79	27	128	4	54.81	2.9	1.231	6.9	1.16	1	2	1	2	2	3	2	1
2	35	2	22.3	3	2.18	2	2	50	26	18	2.275	4.396	86	41	117	4.3	55.69	2.5	1.129	6.8	1.68	2	2	1	2	2	3	2	2
2	25	7	21.2	4	0.9	2	1	38	21	12	2.375	4.319	90	15	101	4.5	71.6	2.5	0.824	7	1.55	2	2	1	2	2	3	2	1
2	28	3	40.2	4	0.93	2	2	52	25	18	2.375	4.008	95	9	116	4.4	68.95	2.6	0.621	7	1.47	2	2	1	2	2	3	2	1
2	23	3	21.7	3	0.5	2	1	68	20	12	2.325	4.163	66	11	112	4.4	60.11	3.1	1.05	7.5	1.16	2	2	1	2	2	3	2	1
2	28	1	51.9	3	1.26	2	2	75	29	42	2.35	3.827	81	14	149	4.2	53.92	3.5	2.066	7.7	0.91	2	2	1	2	2	3	2	2
2	24	1	36.9	2	0.56	2	2	73	19	19	2.35	4.422	83	10	101	4.6	40.66	2.5	3.489	7.1	1.01	2	2	1	2	2	3	2	1
2	23	3	30.5	2	0.48	2	1	51	23	20	2.375	5.353	93	23	121	4.7	54.81	2.5	2.258	7.2	1.34	2	2	1	2	2	3	2	1
2	29	4	29	4	1.43	2	2	64	21	16	2.3	4.758	181	22	121	4.4	73.37	3.1	0.553	7.5	1.55	2	2	1	2	2	3	2	1
2	39	3	23.4	2	NA	2	2	55	29	30	2.4	4.939	169	11	120	4.3	66.3	2.3	1.298	6.6	1.94	2	2	1	2	2	3	2	2
2	28	3	26.1	4	3.43	2	1	43	56	199	2.475	4.189	115	49	127	4.9	38.01	2.5	0.531	7.4	2.07	2	2	1	2	2	3	2	2
2	30	3	27.4	4	1.74	3	2	168	80	42	2.325	3.957	169	676	121	3.8	59.23	3.2	2.981	7	1.66	2	2	1	2	2	3	2	1
2	44	3	23.3	5	5	2	2	67	23	28	2.325	6.258	148	37	129	5.1	51.27	2.8	2.36	7.9	1.78	2	2	1	2	2	3	2	1
2	20	4	18.2	4	4.82	3	2	56	19	12	2.35	4.37	64	14	101	4.1	90.17	3.4	0.723	7.5	1.29	2	2	1	2	2	3	2	2
2	36	4	42.5	5	4.42	2	2	62	21	15	2.25	3.801	70	16	91	3	60.11	4.9	2.698	7.9	1.06	2	2	1	2	2	3	1	1
2	21	4	39.5	4	1.16	2	2	53	20	17	2.375	5.689	105	15	94	3.9	64.53	3.4	1.547	7.3	1.09	2	2	1	2	2	3	2	2
2	34	4	31.8	4	2.29	2	2	65	33	35	2.275	3.543	83	9	100	3.8	83.1	3.1	1.434	6.9	1.34	2	2	1	2	2	3	2	1
2	20	2	27.4	3	2.23	2	2	62	17	15	2.35	3.284	121	14	119	4.2	64.53	2.7	0.565	6.9	0.88	2	2	2	2	2	3	2	2
2	24	4	31.4	2	0.78	2	1	52	15	11	2.25	3.672	99	12	98	3.7	64.53	2.7	0.768	6.4	1.01	2	2	1	2	2	3	2	1
2	25	3	29.3	5	5	2	2	63	16	13	2.4	6.025	45	13	109	4	54.81	3.1	0.937	7.1	1.71	2	2	1	2	2	3	2	2
2	43	2	33.7	2	0.45	2	2	62	17	19	2.35	3.698	188	8	142	4.6	52.16	3.1	1.095	7.7	1.06	2	2	1	2	2	3	2	1
2	27	7	25.6	5	4.77	2	2	34	17	13	2.275	4.112	88	8	111	3.8	65.42	3.6	1.039	7.4	1.89	2	2	1	2	2	3	2	1
2	34	3	37.3	2	0.03	3	2	53	15	14	2.3	4.422	65	14	112	4.4	61.88	2.6	1.253	7	1.16	2	2	2	2	2	3	2	1
2	37	3	39	2	0.43	2	1	128	17	19	2.35	6.568	44	77	141	4.3	61	3.2	1.411	7.5	1.76	2	2	1	2	2	3	2	1
2	42	1	36.3	1	1.38	3	2	65	19	17	2.375	4.526	51	10	108	4.3	41.55	3.6	1.14	7.9	1.73	2	2	1	2	2	3	2	1
2	40	4	28.2	4	NA	2	2	54	18	11	2.35	5.172	173	23	131	4.2	61.88	3.3	1.49	7.5	1.29	2	2	1	2	2	3	2	1
2	27	2	40	2	1.01	2	1	45	14	12	2.4	4.086	85	9	107	4	49.5	2.8	1.806	6.8	1.19	2	2	1	2	2	3	2	1
2	26	4	24.4	4	2.64	2	2	99	26	23	2.45	4.37	108	78	111	4.5	62.76	3.1	0.485	7.6	2.59	2	2	1	2	2	3	2	1
2	34	4	40.5	2	0.72	2	2	43	15	12	2.2	4.784	130	10	120	3.5	62.76	3.6	0.971	7.1	1.99	2	2	1	2	2	3	2	1
2	42	6	23	3	1.82	2	2	45	21	17	2.375	6.905	108	11	108	4.3	61	2.9	1.298	7.2	1.5	2	2	1	2	2	3	2	1
2	43	1	35.6	2	NA	2	2	49	21	16	2.3	5.146	63	29	112	4	61.88	3.5	1.49	7.5	1.27	2	2	1	2	2	3	2	1
2	21	3	22.3	3	3.84	2	2	76	18	15	2.4	4.215	61	10	92	4.4	64.53	2.2	0.858	6.6	1.37	2	2	2	2	2	3	2	2
2	41	3	21.6	5	4.72	2	2	53	33	31	2.45	5.198	233	21	140	4.6	85.75	2.7	0.339	7.3	2.43	2	2	1	2	2	3	1	1
2	33	6	22.1	4	NA	2	1	42	16	9	2.225	4.319	51	8	84	4.4	57.46	2.6	0.96	7	1.19	2	2	1	2	2	3	2	1
2	44	6	18.5	5	3.98	2	2	42	20	15	2.275	6.232	69	8	124	4.6	53.92	3.5	0.666	8.1	3.26	2	2	1	2	2	3	2	1
2	36	4	36.1	4	4.51	2	2	57	19	16	2.3	5.353	102	13	134	3.8	70.72	3.5	0.869	7.3	1.55	2	2	1	2	2	3	1	2
2	37	3	40.4	4	2.38	2	1	52	27	34	2.325	5.25	149	35	190	3.6	101.66	3.1	2.427	6.7	0.83	2	2	1	2	2	3	2	1
2	25	3	25	5	5	2	1	39	17	16	2.275	2.948	62	9	94	4.2	64.53	2.1	1.479	6.3	1.09	2	2	1	2	2	3	2	2
2	24	4	23.6	3	0.78	2	2	48	14	9	2.4	3.853	62	9	101	4.3	64.53	3.6	0.734	7.9	1.42	2	2	1	2	2	3	2	2
2	30	6	22.1	3	1.55	3	2	46	20	15	2.225	4.836	79	13	140	3.9	45.08	3.3	1.942	7.2	1.34	2	2	1	2	2	3	2	1
2	33	3	23.1	5	3.63	2	2	46	24	26	2.4	5.922	56	16	117	4.6	81.33	2.6	1.106	7.2	1.68	1	2	1	2	2	3	2	1
2	31	3	21.3	5	2.34	2	2	45	17	13	2.35	4.163	64	9	123	4.6	61.88	3	0.373	7.6	1.29	2	2	1	2	2	3	2	1
2	31	3	19	5	5	2	2	49	23	14	2.325	4.681	80	10	114	4.6	70.72	2.7	1.14	7.3	1.78	2	2	1	2	2	3	2	2
2	33	4	32.9	5	4.03	2	2	40	18	18	2.225	4.034	122	50	121	3.6	76.91	3	2.235	6.6	1.68	2	2	1	2	2	3	2	1
2	42	6	22.2	4	2.73	2	2	48	27	17	2.425	5.146	120	16	122	4.6	54.81	3.5	1.118	8.1	1.19	2	2	1	2	2	3	2	2
2	40	7	49.5	4	2.12	2	1	85	17	18	2.3	4.163	62	31	128	3.7	74.26	3.4	0.937	7.1	1.09	1	2	1	2	2	3	1	1
2	39	7	26.2	5	3.79	2	1	55	17	18	2.4	4.37	104	19	109	4.3	61	2.7	0.553	7	2.33	2	2	1	2	2	3	1	1
2	41	3	25.1	5	NA	2	2	68	18	12	2.35	3.931	60	6	112	4.4	76.02	2.7	0.756	7.1	1.97	2	2	1	2	2	3	2	1
2	36	6	23.1	1	0.16	3	2	61	17	14	2.2	4.008	37	5	94	4.2	48.62	2.5	0.474	6.7	1.99	2	2	1	2	2	3	2	1
2	24	1	30.4	2	0.31	2	2	58	21	15	2.45	3.62	290	10	114	4.3	39.78	3.3	1.321	7.6	0.98	2	2	1	2	2	3	2	1
2	39	3	33.2	3	1.7	2	2	83	20	16	2.3	5.017	102	8	150	4.2	60.11	3.2	0.937	7.4	1.97	2	2	1	2	2	3	2	1
2	22	3	34.4	2	0.92	2	1	62	17	20	2.45	3.31	44	9	110	4.5	71.6	2.6	0.768	7.1	1.09	2	2	1	2	2	3	2	1
2	44	4	43.5	4	4.36	1	1	46	18	21	2.425	4.086	187	13	163	3.9	59.23	3.1	0.587	7	1.73	2	1	2	2	2	3	2	1
2	38	4	31.2	2	0.18	2	1	45	12	10	2.2	5.146	71	8	99	3.9	68.95	2.9	2.235	6.8	1.03	2	2	1	2	2	3	2	1
2	34	2	43.1	3	1.14	2	1	73	20	22	2.35	6.646	43	38	127	4	53.92	3.4	2.856	7.4	1.06	1	2	1	2	2	3	2	1
2	43	4	24.1	5	0.86	1	1	42	20	14	2.375	4.655	145	23	118	4.3	79.56	3.5	0.463	7.8	1.97	2	2	2	2	2	3	2	1
2	41	1	27.1	2	0.54	3	2	55	21	18	2.25	3.517	100	29	123	4	48.62	3	2.1	7	1.24	2	2	1	2	2	3	2	1
2	22	4	23	4	0.11	3	2	37	18	8	2.275	4.319	84	7	126	3.6	47.74	2.9	1.152	6.5	2.04	2	2	1	2	2	3	2	1
2	31	3	19.3	5	5	2	1	45	18	17	2.325	4.577	52	14	108	4.4	61.88	2.5	0.711	6.9	2.02	2	2	1	2	2	3	2	2
2	35	3	32.5	4	3.05	2	1	51	24	24	2.4	6.413	123	20	117	4.4	65.42	2.9	1.31	7.3	1.47	2	2	1	2	2	3	2	2
2	44	7	47.1	4	1.84	3	2	95	18	19	2.325	5.25	92	23	152	4.1	61	3.4	0.632	7.5	1.32	2	2	1	2	2	3	1	1
2	41	3	22.4	4	0.78	2	2	103	21	16	2.4	4.319	44	10	114	4	67.18	3.7	0.452	7.7	1.76	1	2	1	2	2	3	2	1
2	32	2	23.4	4	NA	3	2	86	22	49	2.4	7.577	79	126	93	4.6	68.07	3	2.777	7.6	1.16	2	2	1	2	2	3	2	2
2	40	1	26.7	2	0.72	2	2	63	17	17	2.35	3.414	113	40	93	4.6	55.69	2.7	0.542	7.3	1.68	2	2	1	2	2	3	2	1
2	24	1	45.7	2	1.79	2	2	100	61	85	2.225	4.629	111	45	169	3.9	54.81	3	2.495	6.9	0.88	2	2	1	2	2	3	2	1
2	23	3	39.8	3	2.87	2	2	104	24	19	2.35	4.629	96	17	152	4.3	57.46	3.3	1.784	7.6	1.03	2	2	1	2	2	3	1	1
2	28	4	30.9	4	1.89	2	2	67	22	19	2.225	5.819	165	7	169	3	53.04	3.4	1.039	6.4	2.35	2	2	1	2	2	3	2	1
2	41	1	34.8	2	1.07	3	2	63	19	13	2.3	4.422	89	14	110	4.1	55.69	3.2	2.981	7.3	1.11	2	2	1	2	2	3	2	1
2	24	1	41.3	3	1.02	2	1	41	26	30	2.375	5.793	128	14	126	4.2	40.66	2.7	1.806	6.9	1.32	2	2	1	2	2	3	2	1
2	41	3	28.4	4	5	2	2	47	18	14	2.325	5.715	113	12	124	3.9	64.53	2.5	0.779	6.4	2.28	2	2	1	2	2	3	2	1
2	44	1	28.7	2	1.27	2	2	56	21	16	2.35	6.155	159	15	124	4.3	68.95	3.3	1.581	7.6	1.45	2	2	1	2	2	3	2	1
2	38	6	33	4	1.22	3	2	63	21	18	2.175	4.758	46	13	86	3.8	60.11	2.6	1.231	6.4	1.37	2	2	1	2	2	3	2	2
2	28	3	22.5	5	4.97	2	2	50	38	24	2.275	4.939	1212	22	149	4.3	53.92	2.8	0.926	7.1	1.53	2	2	1	2	2	3	2	2
2	43	3	32.5	3	3.28	2	1	43	21	20	2.35	4.862	204	20	160	4.2	76.91	2.8	0.881	7	1.34	2	2	1	2	2	3	2	1
2	23	3	28.4	4	2.02	2	2	62	19	13	2.325	4.81	97	15	127	4.6	66.3	2.8	1.942	7.4	1.32	2	2	1	2	2	3	2	1
2	36	1	31.3	2	1.25	2	2	71	14	17	2.275	5.327	69	9	95	4.3	53.04	2.4	0.632	6.7	1.45	2	2	1	2	2	3	2	1
2	30	3	17.8	5	NA	2	1	58	27	20	2.425	5.224	99	20	121	4.4	79.56	3.3	0.869	7.7	1.66	2	2	1	2	2	3	2	1
2	28	4	39.8	3	0.06	2	2	123	32	25	2.325	5.819	768	57	145	3.8	62.76	2.6	0.802	6.4	1.19	2	2	1	2	2	3	2	1
2	27	1	27	4	0.65	2	2	36	19	15	2.45	4.629	204	9	114	4.3	72.49	3	0.542	7.3	2.28	2	2	1	2	2	3	2	1
2	43	2	22.5	3	4.18	2	2	57	19	9	2.35	4.241	76	19	131	4.2	52.16	3.1	0.621	7.3	1.66	2	2	1	2	2	3	2	1
2	34	1	30.2	4	4.53	2	2	58	27	37	2.425	6.93	48	38	127	4.3	56.58	2.7	2.416	7	1.53	2	2	1	2	2	3	1	1
2	35	7	22	4	3.17	2	2	77	17	14	2.275	3.388	102	17	120	4.4	64.53	2.5	1.095	6.9	1.89	2	2	1	2	2	3	2	1
2	38	4	27.3	2	1.29	2	1	103	26	19	2.275	2.793	54	11	100	3.5	45.08	3.6	0.948	7.1	1.53	2	2	1	2	2	3	2	1
2	30	6	18.9	5	5	3	2	70	18	14	2.325	4.81	27	11	83	4.2	52.16	2.5	0.542	6.7	1.76	2	2	1	2	2	3	2	1
2	22	3	35.5	5	2.2	2	2	60	24	13	2.35	5.301	92	19	116	3.6	65.42	4	1.614	7.6	1.71	2	2	1	2	2	3	2	2
2	22	4	33.3	4	1.71	3	1	90	25	11	2.375	3.957	96	48	122	3.8	76.02	3.8	0.835	7.6	1.14	2	2	1	2	2	3	1	2
2	36	1	35.8	2	1.34	2	2	50	17	12	2.2	4.862	34	22	111	3.3	43.32	2.6	2.066	5.9	1.55	2	2	2	NA	NA	3	2	1
2	37	1	34	1	0.76	3	2	111	77	48	2.275	6	77	52	143	3.8	53.92	3.6	2.597	7.4	1.11	2	2	1	2	2	3	2	1
2	30	7	30.5	5	5	2	2	106	20	14	2.375	6.336	72	15	135	3.7	66.3	2.8	1.366	6.5	1.03	2	1	1	2	2	3	2	1
2	28	3	30.4	5	5	2	1	56	21	19	2.325	4.06	78	11	121	4.2	54.81	2.9	1.998	7.1	1.47	2	2	1	2	2	3	2	1
2	23	3	19.1	2	0.17	2	2	41	14	13	2.425	3.284	51	10	79	4.7	66.3	2.5	0.745	7.2	1.14	2	2	1	2	2	3	2	2
2	33	3	25.9	5	3.84	2	2	39	21	14	2.35	5.508	94	14	128	4.3	62.76	2.8	0.903	7.1	1.34	2	2	1	2	2	3	2	1
2	26	3	21.3	4	1.65	2	2	58	20	14	2.4	5.482	51	13	97	4.3	69.84	3	1.885	7.3	2.02	2	2	1	2	2	3	2	2
2	30	4	33.4	5	1.62	2	2	44	24	27	2.325	4.758	157	29	153	4	70.72	3	2.179	7	0.98	2	2	1	2	2	3	2	1
2	31	6	26	5	5	2	2	51	22	18	2.175	3.879	71	12	109	4.1	59.23	3.1	1.931	7.2	0.83	2	2	1	2	2	3	2	2
2	24	3	18.8	3	1.22	1	1	43	15	13	2.375	5.094	90	13	111	4.7	68.95	2.2	1.614	6.9	1.06	2	2	2	2	2	3	2	1
2	41	1	34.9	1	0.9	2	2	38	26	48	2.35	5.974	86	37	120	4.1	62.76	3.3	4.651	7.4	1.24	2	2	1	2	2	3	2	1
2	36	4	42.5	5	NA	2	2	52	14	12	2.175	2.56	116	14	132	3.5	61	3.1	1.039	6.6	1.34	2	2	1	2	2	3	2	1
2	29	4	33.4	2	1.61	2	1	62	17	18	2.275	4.577	260	16	118	4.2	67.18	3	0.7	7.2	1.11	2	2	1	2	2	3	2	1
2	44	6	24.3	5	2.02	2	2	44	19	19	2.4	6.491	68	15	95	4.5	45.08	2.9	1.253	7.4	1.58	2	2	1	2	2	3	2	1
2	41	4	29.9	4	4.06	2	1	63	20	15	2.4	6.413	101	19	116	3.9	67.18	3.6	1.423	7.5	1.45	2	2	1	2	2	3	1	1
2	22	2	27.3	4	1.91	3	2	59	18	16	2.45	4.319	104	18	96	4	61.88	2.9	1.129	6.9	1.5	2	2	1	2	2	3	2	2
2	21	2	33.7	4	1.93	2	2	83	21	22	2.475	6.775	70	41	104	4.3	61.88	3.2	1.84	7.5	1.53	2	2	1	2	2	3	2	2
2	28	7	33.3	3	1.07	2	1	75	19	22	2.4	4.732	98	33	133	4.5	59.23	3.3	1.05	7.8	0.96	2	2	2	2	2	3	2	1
2	25	3	29.1	1	0.82	1	2	50	16	14	2.325	4.448	45	9	90	4.2	52.16	3.1	0.474	7.3	1.14	2	2	1	2	2	3	1	2
2	24	6	23.3	4	4.61	2	1	46	13	14	2.325	3.62	63	20	96	4.1	60.11	2.3	1.694	6.4	1.42	2	2	1	2	2	3	2	1
2	42	1	30.9	4	NA	3	2	55	24	21	2.25	5.767	97	16	160	3.8	74.26	3.2	3.85	7	0.8	2	2	1	2	2	3	2	1
2	27	3	33.4	5	1.03	3	2	40	17	15	2.325	4.939	86	9	135	4	76.02	2.6	0.621	6.6	2.07	2	2	1	2	2	3	2	2
2	32	6	32.8	5	3.92	2	2	46	23	26	2.35	4.681	102	32	116	4.4	60.11	3.3	2.043	7.7	1.19	2	2	1	2	2	3	2	2
2	39	4	38.1	5	5	2	2	71	26	27	2.3	5.663	172	22	119	4	71.6	3.1	3.624	7.1	1.24	2	2	1	2	2	3	1	1
2	21	3	31.5	2	0.63	3	2	115	16	13	2.25	6.827	30	8	97	3	47.74	3.3	3.116	6.3	1.66	2	2	1	2	2	3	2	1
2	42	4	26.7	4	1.13	2	2	189	107	46	2.2	4.112	31	221	127	2.7	106.08	4.3	1.264	7	1.6	2	2	1	2	2	3	2	1
2	39	6	24.9	5	5	2	2	44	23	16	2.225	4.758	96	9	122	4.2	50.39	2.2	1.219	6.4	1.27	2	2	1	2	2	3	2	1
2	22	6	21.8	4	1.54	2	2	53	19	13	2.375	4.422	64	14	81	4.3	66.3	2.7	2.326	7	1.76	2	2	1	2	2	3	2	1
2	39	4	NA	4	1.77	3	2	83	23	25	2.35	5.301	113	63	140	4.2	68.95	3	0.655	7.2	1.73	2	2	1	2	2	3	2	2
2	37	3	23.7	3	0.88	2	1	48	15	9	2.25	4.913	69	17	98	4.3	56.58	2.5	0.869	6.8	1.94	2	2	1	2	2	3	2	1
2	27	4	37.1	4	1.09	2	1	46	17	13	2.35	4.603	166	10	125	4.1	83.1	2.7	0.7	6.8	2.15	2	2	1	2	2	3	2	1
2	27	6	21.8	5	5	2	2	49	21	15	2.45	6.025	88	11	118	4.3	59.23	3.3	2.902	7.6	1.19	2	2	1	2	2	3	2	1
2	20	2	22.3	4	5	2	2	40	19	14	2.35	5.56	101	11	100	3.9	69.84	2.9	1.174	6.8	1.97	2	2	1	2	2	3	2	2
2	40	3	25.6	3	1.26	2	2	58	16	17	2.4	4.577	51	19	87	4.4	63.65	2.4	1.885	6.8	1.27	2	2	2	2	2	3	2	1
2	31	6	28.5	5	1.37	3	2	58	25	14	2.3	4.293	329	12	136	4.3	64.53	3.1	0.971	7.4	1.19	2	2	1	2	2	3	2	2
2	34	4	30.2	4	3.82	2	2	79	23	24	2.275	5.017	229	20	145	4.1	88.4	2.5	1.253	6.6	1.86	2	2	1	2	2	3	2	1
2	30	1	30.2	1	0.18	3	2	70	19	20	2.325	3.982	72	11	130	3.9	41.55	2.9	1.039	6.8	0.93	2	2	1	2	2	3	2	1
2	42	1	26.5	2	0.67	2	1	53	27	20	2.35	5.069	246	16	124	4.2	64.53	2.8	1.039	7	1.09	2	2	1	2	2	3	2	1
2	43	6	20.7	5	2.58	2	2	42	16	8	2.3	4.008	70	8	103	4.1	45.97	2.8	0.835	6.9	1.68	2	2	1	2	2	3	2	1
2	37	1	20.7	5	4.4	2	2	82	17	14	2.325	6.051	69	14	127	4.5	52.16	2.8	1.219	7.3	1.97	2	2	1	2	2	3	2	1
2	38	2	35.3	3	2.19	2	2	61	23	33	2.2	5.172	113	44	112	3.7	64.53	2.9	1.897	6.6	1.06	2	2	1	2	2	3	2	1
2	38	3	29.2	2	0.91	2	1	61	16	13	2.325	4.551	66	12	106	4.4	56.58	2.7	2.89	7.1	0.85	2	2	1	2	2	3	2	1
2	42	4	55	4	1.47	2	1	56	21	18	2.225	4.655	167	12	130	3.7	61.88	3.4	0.677	7.1	1.45	2	2	1	2	2	3	2	1
2	36	4	41.2	3	1.44	2	2	50	14	12	2.2	4.784	94	22	96	3.6	76.91	3.3	2.529	6.9	1.16	2	2	1	2	2	3	1	1
2	28	1	32.5	1	1.61	3	2	55	24	20	2.25	4.344	102	18	134	4	52.16	2.9	1.163	6.9	1.5	2	2	1	2	2	3	1	2
2	26	2	32.3	2	0.87	3	2	122	19	22	2.25	4.81	57	28	116	4.3	49.5	3.4	2.416	7.7	0.93	2	2	1	2	2	3	2	1
2	28	4	35.4	2	0.29	3	1	73	25	27	2.25	3.931	203	15	115	4	61	2.9	0.926	6.9	1.34	2	2	1	2	2	3	2	1
2	37	2	21.5	4	NA	1	1	41	19	21	2.325	5.663	77	13	85	4.5	71.6	2.9	1.118	7.4	1.68	1	2	1	2	2	3	1	1
2	44	4	25.6	5	4.38	3	2	40	16	11	2.275	3.465	73	11	127	3.9	61	2.4	1.073	6.3	1.09	2	2	1	2	2	3	1	1
2	23	4	18.1	3	0.57	3	2	51	22	15	2.45	4.629	149	9	118	4.8	57.46	2.7	0.644	7.5	1.53	2	2	1	2	2	3	2	2
2	41	3	22.5	5	4.18	2	1	68	22	21	2.3	4.293	55	24	114	4.4	62.76	2.4	1.332	6.8	1.24	2	1	1	2	2	3	1	1
2	40	4	24.1	4	4.19	2	2	39	15	12	2.325	5.405	113	13	167	4.5	74.26	3.1	0.756	7.6	1.6	2	2	1	2	2	3	2	1
2	44	6	29.2	4	5	3	2	104	22	21	2.2	5.224	53	23	88	3.6	45.97	3	3.985	6.6	0.85	2	2	1	2	2	3	2	1
2	41	2	32.5	4	5	2	1	79	14	15	2.275	4.526	46	22	114	3.4	61	2.9	0.576	6.3	1.5	2	2	1	2	2	3	1	1
2	20	4	37.2	2	0.54	3	2	51	24	28	2.425	5.172	168	31	158	4.2	68.95	3.2	2.845	7.4	1.01	2	2	1	2	2	3	2	1
2	27	2	21.7	5	2.61	2	2	37	22	20	2.25	4.965	57	15	89	4.2	67.18	2.3	1.14	6.5	1.37	2	2	1	2	2	3	2	2
2	22	3	27.2	4	2.43	3	2	64	28	34	2.4	6.672	144	21	113	4.4	75.14	2.7	1.614	7.1	1.22	2	2	1	2	2	3	2	2
2	24	3	18.8	2	1.13	2	2	65	17	13	2.3	4.138	86	12	91	4.3	59.23	3	1.039	7.3	1.66	2	2	1	2	2	3	2	1
2	43	3	25.6	2	3.16	2	1	45	25	24	2.425	5.043	37	21	86	4.4	59.23	2.4	1.31	6.8	1.5	2	2	1	2	2	3	2	2
2	22	3	27.3	3	NA	3	2	53	22	17	2.35	4.991	243	7	127	4.3	81.33	2.7	1.705	7	1.24	2	2	1	2	2	3	2	2
2	34	3	41.4	4	5	2	1	72	18	18	2.3	4.862	30	34	93	3.5	58.34	3.4	3.432	6.9	0.91	2	2	1	2	2	3	2	1
2	21	3	20.7	3	1.79	2	1	66	20	12	2.4	3.026	97	17	133	4.3	69.84	2.9	1.4	7.2	1.22	2	2	1	2	2	3	2	1
2	35	1	29.2	1	1.94	2	2	69	26	18	2.375	4.913	131	12	256	4.5	53.04	2.2	1.4	6.7	1.29	2	2	1	2	2	3	2	1
2	31	3	26.7	5	5	2	2	66	17	17	2.375	3.491	52	11	96	4.5	96.36	2.9	0.384	7.4	1.34	2	2	1	2	2	3	2	1
2	36	6	37.3	5	5	3	2	70	33	31	2.275	5.017	62	20	114	3.7	63.65	3.3	1.626	7	1.47	2	2	1	2	2	3	1	1
2	27	6	19.6	5	2.31	2	2	46	28	21	2.35	4.267	27	11	95	4.2	56.58	3.9	0.621	8.1	1.29	2	2	1	2	2	3	2	2
2	42	1	33.1	2	NA	2	1	56	23	25	2.275	4.991	51	15	95	4.1	49.5	3.1	1.163	7.2	1.11	2	2	1	2	2	3	2	1
2	38	1	28.3	2	NA	2	2	81	17	16	2.375	4.293	70	25	94	4.4	40.66	3.2	0.666	7.6	1.32	2	2	1	2	2	3	2	1
2	28	1	24.1	4	0.54	2	2	129	21	55	2.55	3.491	67	82	99	4.5	59.23	2.9	0.824	7.4	1.4	2	2	1	2	2	3	2	1
2	35	3	22.6	5	5	2	1	39	21	19	2.275	4.629	72	18	111	4.5	68.95	2.7	0.508	7.2	2.28	2	2	1	2	2	3	2	1
2	22	4	36.4	3	1.33	2	2	93	24	22	2.375	5.043	229	18	121	4	67.18	3.8	0.689	7.8	1.42	2	2	1	2	2	3	1	2
2	27	3	26.8	3	1.71	2	1	65	17	20	2.275	4.293	54	15	112	4.2	59.23	2.4	1.795	6.6	0.98	2	2	1	2	2	3	2	2
2	26	2	22.2	3	1.93	2	2	48	21	26	2.4	4.784	56	10	103	4.2	70.72	3.1	0.768	7.3	1.55	2	2	1	2	2	3	2	2
2	29	1	33	4	0.71	2	2	59	29	32	2.3	4.474	51	21	112	4.3	65.42	3.5	0.655	7.8	1.81	2	2	1	2	2	3	2	1
2	30	3	38	4	1.06	1	2	94	23	25	2.275	4.551	109	20	132	4.2	64.53	2.5	1.468	6.7	0.91	1	2	1	2	2	3	2	1
2	32	3	31.6	4	1.09	3	2	51	19	31	2.275	4.965	65	14	107	4	53.92	3	2.676	7	0.88	2	2	1	2	2	3	2	1
2	34	3	32.3	5	0.31	2	1	57	13	11	2.325	5.353	45	9	108	4.2	60.11	3.1	1.4	7.3	1.27	2	2	1	2	2	3	2	1
2	23	3	31.8	4	4.4	2	2	44	17	14	2.35	6.258	73	12	108	4.3	69.84	2.7	1.242	7	1.71	2	2	1	2	2	3	2	2
2	25	1	36.4	4	5	2	2	55	58	87	2.35	6.051	63	37	135	4.4	50.39	2.7	2.134	7.1	1.16	2	2	1	2	2	3	2	2
2	39	2	19.9	5	0.51	3	2	39	18	16	2.3	6.129	47	11	64	4.2	61	2.4	1.14	6.6	1.86	2	2	1	2	2	3	2	2
2	31	3	34	3	1.78	2	2	48	17	10	2.25	3.233	45	5	92	4	65.42	2.8	0.621	6.8	1.37	2	2	1	2	2	3	2	1
2	28	6	47.7	4	3.13	2	1	132	15	9	2.125	6.775	91	8	108	2.8	41.55	2.6	3.172	5.4	1.97	2	2	1	2	2	3	1	1
2	21	3	37.1	2	1.2	2	1	53	16	14	2.3	5.069	63	10	109	3.6	53.92	3.1	2.484	6.7	1.63	2	2	1	2	2	3	2	2
2	30	4	17.4	3	0.57	2	1	72	23	21	2.35	4.888	100	21	140	4.4	56.58	3.4	1.061	7.8	2.43	2	2	1	2	2	3	2	1
2	26	6	20.8	4	5	2	1	47	19	13	2.225	3.62	135	27	111	4.2	63.65	2.3	1.682	6.5	1.58	2	2	1	2	2	3	2	1
2	23	1	19.7	2	2.63	2	2	58	14	12	2.4	3.543	38	12	116	4.1	51.27	3.7	0.813	7.8	1.27	2	2	1	2	2	3	2	1
2	44	1	56.5	3	1.46	2	1	82	19	21	2.2	5.146	130	15	94	3.6	59.23	3	2.924	6.6	1.29	2	2	1	2	2	3	2	1
2	26	6	16.9	5	5	2	2	33	23	13	2.325	3.957	93	16	99	4.1	53.04	2.7	0.598	6.8	1.55	2	2	1	2	2	3	2	2
2	23	3	22.5	5	5	2	1	62	20	19	2.375	7.241	120	16	114	4.6	68.95	2.7	0.632	7.3	1.73	2	2	1	2	2	3	2	2
2	34	2	50.1	3	0.73	3	2	75	32	32	2.25	5.224	36	8	143	3.9	60.11	3.7	1.05	7.6	1.45	2	2	2	2	2	3	2	1
2	30	2	27.1	4	3.63	2	2	111	20	18	2.325	7.836	84	27	111	4.4	47.74	3.1	6.718	7.5	0.96	2	2	1	2	2	3	2	1
2	39	2	30.5	5	2.05	2	2	70	49	45	2.7	6.879	462	36	121	4.4	57.46	3.1	7.971	7.5	0.78	2	2	1	2	2	3	2	1
2	40	3	32.2	4	5	2	2	62	18	13	2.35	6.491	58	11	102	3.8	69.84	3.6	1.242	7.4	2.15	2	2	1	2	2	3	1	2
2	26	3	28	4	0.1	2	1	73	15	10	2.325	4.474	47	13	105	4.2	54.81	3.2	0.937	7.4	0.85	2	2	2	2	2	3	2	1
2	44	1	26.5	1	0.8	3	1	53	15	13	2.25	6.155	100	10	117	4	74.26	2.7	3.206	6.7	1.09	2	2	1	2	2	3	2	1
2	39	6	28.3	2	0.88	2	1	62	17	17	2.275	5.715	64	13	112	4.1	49.5	2.8	1.366	6.9	1.58	2	2	1	2	2	3	2	1
2	31	3	28.9	4	5	3	2	112	16	12	2.25	4.344	33	12	93	2.6	43.32	3.1	2.427	5.7	1.53	2	2	1	2	2	3	1	1
2	32	6	19.7	5	4.25	2	2	44	17	11	2.35	5.637	75	7	106	4.5	59.23	2.2	0.858	6.7	2.07	2	2	1	2	2	3	2	1
2	44	1	40.4	1	1.94	3	2	82	16	17	2.275	4.086	126	21	123	4	52.16	3.5	1.852	7.5	1.06	2	2	1	2	2	3	2	2
2	43	1	29.6	2	1.14	2	2	62	19	16	2.25	4.06	82	11	106	3.7	48.62	2.9	2.066	6.6	1.45	2	2	1	2	2	3	2	1
2	24	3	29.8	4	5	2	2	92	15	15	2.275	5.405	65	10	110	3.1	63.65	3	2.348	6.1	1.6	2	2	1	2	2	3	2	1
2	20	3	23	4	4.3	1	1	49	22	17	2.375	4.086	69	7	100	4.2	74.26	2.9	0.903	7.1	2.2	2	2	1	2	2	3	2	2
2	32	3	26.2	5	4.61	2	2	59	19	18	2.25	3.103	116	12	99	4.2	62.76	2.5	0.452	6.7	1.55	2	2	1	2	2	3	2	1
2	43	4	23	2	0.04	2	1	49	28	22	2.375	5.767	237	16	185	3.7	93.7	3.2	1.118	6.9	2.07	2	2	1	2	2	3	2	1
2	21	3	23.8	4	5	2	2	27	17	13	2.325	5.637	79	10	90	4.1	76.02	2.7	1.818	6.8	2.04	2	2	1	2	2	3	2	2
2	25	3	21.6	4	5	2	2	46	17	11	2.275	3.414	67	16	100	4.5	67.18	2.3	0.847	6.8	1.73	2	2	1	2	2	3	2	2
2	40	3	24.1	5	NA	2	1	46	24	18	2.225	4.655	153	14	105	3.9	83.1	2.6	0.429	6.5	1.94	2	2	1	2	2	3	2	1
2	22	7	45.9	4	3.4	2	2	74	15	16	2.3	4.112	55	5	79	3.1	50.39	3	2.698	6.1	1.55	2	2	1	2	2	3	2	1
2	29	3	32.4	3	3.38	3	2	67	19	22	2.275	4.991	151	13	144	4.2	61	3	1.061	7.2	1.71	2	2	1	2	2	3	2	2
2	37	3	19	5	2.54	2	1	46	15	13	2.4	4.189	54	15	120	4.6	68.95	2.5	1.242	7.1	1.34	2	2	1	2	2	3	2	1
2	37	2	24.9	4	NA	2	2	74	21	18	2.3	3.646	109	28	127	4	59.23	3	1.231	7	1.14	2	2	1	2	2	3	2	1
2	28	2	21.4	2	4.77	2	2	38	17	16	2.275	3.879	94	9	100	4.2	61.88	2.2	0.44	6.4	1.55	2	2	1	2	2	3	2	2
2	36	6	20	2	2.18	3	2	56	24	20	2.3	5.353	76	17	156	4.2	54.81	3.4	2.981	7.6	0.96	2	2	1	2	2	3	2	1
2	27	3	30.8	2	1.14	2	1	52	19	12	2.275	4.732	104	15	108	4	68.07	2.7	1.84	6.7	0.98	2	2	1	2	2	3	2	1
2	21	3	20.4	5	5	2	2	80	22	12	2.425	4.293	90	9	117	4.4	66.3	3	0.779	7.4	1.47	2	2	1	2	2	3	2	2
2	38	6	19.7	4	5	2	2	73	23	14	2.425	4.707	74	13	127	4.6	70.72	3.1	0.565	7.7	2.04	2	2	1	2	2	3	2	1
2	42	1	30.2	3	0.9	3	2	74	32	79	2.225	3.181	69	149	118	4	52.16	2.6	1.118	6.6	1.11	2	2	1	2	2	3	2	1
2	34	6	24.5	5	5	3	2	93	24	18	2.275	3.62	175	8	141	3.9	46.85	3.1	1.31	7	1.27	2	2	1	2	2	3	2	1
[truncated: 1,390 more rows]

## Sheet: Codebook
Code	Gender	Race	Education level	Alcohol drinking(Ever have 4/5 or more drinks every day?)	Smoking (Smoked at least 100 cigarettes in life?)	Regular periods	Had a hysterectomy?	Had both ovaries removed?	Marital status	Infertility	Ever been pregnant	Pelvic infection	Female hormones taken
1	Male	Mexican American	Less than 9th grade	YES	YES	YES	YES	YES	Married/Living with Partner	YES	YES	YES	YES
2	Female	Other Hispanic	9-11th grade	NO	NO	NO	NO	NO	Widowed/Divorced/Separated	NO	NO	NO	NO
3		Non-Hispanic White	High school graduate						Never married
4		Non-Hispanic Black	Some college or AA degree
5			College graduate or above
6		Non-Hispanic Asian
7		Other Race
9			Don't Know		Don't know						Don't know
NA							Missing	Missing				Missing	Missing
